# Supplementary material for: Hexaaqua­magnesium bis­{4-[(5-bromo-2-hy­droxy­benzyl­idene)amino]­benzene­sulfonate} dihydrate
Source: Acta Crystallogr Sect E Struct Rep Online. 2011 Jan 8;67(Pt 2):m132. doi: 10.1107/S1600536810053717 (PMC3051451; doi:10.1107/S1600536810053717)
Supplement: Supplementary file 1 [file e-67-0m132-sup1.cif]

##############################################################################
###                                                                        ###
###        Electronic paper (Acta Crystallographica Section E)             ###
###                                                                        ###
##############################################################################
#                                                                            #
# This CIF contains the data in a paper accepted for publication in Acta     #
# Crystallographica Section E. It conforms to the requirements of Notes      #
# for Authors for Section E, and has been peer reviewed under the auspices   #
# of the IUCr Commission on Journals.                                        #
#                                                                            #
# Full details of the Crystallographic Information File format               #
# are given in the paper "The Crystallographic Information File (CIF):       #
# a New Standard Archive File for Crystallography" by S. R. Hall, F. H.      #
# Allen and I. D. Brown [Acta Cryst. (1991), A47, 655-685].                  #
#                                                                            #
# The current version of the core CIF dictionary is obtainable from          #
# ftp://ftp.iucr.org/pub/cif_core.dic. The current version number is 2.4.    #
#                                                                            #
# Software is freely available for graphical display of the structure(s) in  #
# this CIF.  For information consult the CIF home page http://www.iucr.org/  #
# cif/home.html                                                              #
#                                                                            #
# This file may be used for bona fide research purposes within the           #
# scientific community so long as proper attribution is given to the journal # 
# article from which it was obtained.                                        #
#                                                                            #
##############################################################################
                                             
data_global
_audit_creation_method     'form.cif (version 2.0)'
_journal_data_validation_number     ?
_journal_date_recd_electronic     2010-12-20
_journal_date_accepted     2010-12-21
_journal_name_full     'Acta Crystallographica, Section E'
_journal_year     2011
_journal_volume     67
_journal_issue      2
_journal_page_first     m132
_journal_page_last     m132
_journal_paper_category     QM
_journal_coeditor_code     HB5780
_publ_contact_author_name     'Prof. Tai xishi'
_publ_contact_author_address
;
      Department of Chemistry and Chemical Engineering,
      Weifang University,
      Weifang 261061,
      P. R. China
;
_publ_contact_author_email     'taixishi@lzu.edu.cn'
_publ_contact_author_fax     '(+86)536 8785157'
_publ_contact_author_phone     '(+86)536 8785283'
_publ_section_title
;
Hexaaquamagnesium
bis{4-[(5-bromo-2-hydroxybenzylidene)amino]benzenesulfonate} dihydrate
;
loop_
    _publ_author_name
    _publ_author_footnote
    _publ_author_address
    'Xi-Shi Tai' ?
;     Department of Chemistry and Chemical Engineering,
      Weifang University, Weifang 261061,
      People's Republic of China
;
data_I
_audit_creation_method     SHELXL-97
_chemical_name_systematic
;
Hexaaquamagnesium
bis{4-[(5-bromo-2-hydroxybenzylidene)amino]benzenesulfonate}
dihydrate
;
_chemical_name_common     ?
_chemical_formula_moiety     'H12 Mg O6 2+, 2(C13 H9 Br N O4 S -), 2(H2 O)'
_chemical_formula_sum     'C26 H34 Br2 Mg N2 O16 S2'
_chemical_formula_iupac     '[Mg (H2 O)6] (C13 H9 Br N O4 S)2, 2H2 O'
_chemical_formula_weight     878.80
_chemical_melting_point     ?
_symmetry_cell_setting     monoclinic
_symmetry_space_group_name_H-M     'P 21/c'
_symmetry_space_group_name_Hall     '-P 2ybc'
loop_
    _symmetry_equiv_pos_as_xyz
    'x, y, z'
    '-x, y+1/2, -z+1/2'
    '-x, -y, -z'
    'x, -y-1/2, z-1/2'
_cell_length_a     18.7737(14)
_cell_length_b     6.2837(5)
_cell_length_c     15.7591(12)
_cell_angle_alpha     90.00
_cell_angle_beta     108.6680(10)
_cell_angle_gamma     90.00
_cell_volume     1761.3(2)
_cell_formula_units_Z     2
_cell_measurement_reflns_used     1852
_cell_measurement_theta_min     2.25
_cell_measurement_theta_max     22.56
_cell_measurement_temperature     291(2)
_exptl_crystal_description     block
_exptl_crystal_colour     colourless
_exptl_crystal_size_max     0.30
_exptl_crystal_size_mid     0.26
_exptl_crystal_size_min     0.24
_exptl_crystal_density_diffrn     1.657
_exptl_crystal_density_meas     ?
_exptl_crystal_density_method     'not measured'
_exptl_crystal_F_000     892
_exptl_absorpt_coefficient_mu     2.511
_exptl_absorpt_correction_type     multi-scan
_exptl_absorpt_process_details     '(SADABS; Bruker, 2000)'
_exptl_absorpt_correction_T_min     0.48
_exptl_absorpt_correction_T_max     0.55
_exptl_special_details
;
;
_diffrn_ambient_temperature     291(2)
_diffrn_radiation_type     'MoK\a'
_diffrn_radiation_wavelength     0.71073
_diffrn_radiation_source     'sealed tube'
_diffrn_radiation_monochromator     'graphite'
_diffrn_measurement_device_type     'Bruker SMART APEX CCD'
_diffrn_measurement_method     '\f and \w'
_diffrn_detector_area_resol_mean     ?
_diffrn_reflns_number     9144
_diffrn_reflns_av_R_equivalents     0.0435
_diffrn_reflns_av_sigmaI/netI     0.0531
_diffrn_reflns_theta_min     2.60
_diffrn_reflns_theta_max     26.00
_diffrn_reflns_theta_full     26.00
_diffrn_measured_fraction_theta_max     0.997
_diffrn_measured_fraction_theta_full     0.997
_diffrn_reflns_limit_h_min     -21
_diffrn_reflns_limit_h_max     22
_diffrn_reflns_limit_k_min     -7
_diffrn_reflns_limit_k_max     7
_diffrn_reflns_limit_l_min     -18
_diffrn_reflns_limit_l_max     19
_diffrn_standards_number     ?
_diffrn_standards_interval_count     ?
_diffrn_standards_interval_time     ?
_diffrn_standards_decay_%     ?
_refine_special_details
;
Refinement of <i>F</i>^2^ against ALL reflections. The weighted <i>R</i>-factor
<i>wR</i> and goodness of fit <i>S</i> are based on <i>F</i>^2^, conventional
<i>R</i>-factors <i>R</i> are based on <i>F</i>, with <i>F</i> set to zero for
negative <i>F</i>^2^. The threshold expression of <i>F</i>^2^ >
\s(<i>F</i>^2^) is used only for calculating <i>R</i>-factors(gt) <i>etc</i>.
and is not relevant to the choice of reflections for refinement.
<i>R</i>-factors based on <i>F</i>^2^ are statistically about twice as large
as those based on <i>F</i>, and <i>R</i>- factors based on ALL data will be
even larger.
;
_reflns_number_total     3446
_reflns_number_gt     2473
_reflns_threshold_expression     I>2\s(I)
_refine_ls_structure_factor_coef     Fsqd
_refine_ls_matrix_type     full
_refine_ls_R_factor_all     0.0774
_refine_ls_R_factor_gt     0.0565
_refine_ls_wR_factor_gt     0.1253
_refine_ls_wR_factor_ref     0.1306
_refine_ls_goodness_of_fit_ref     1.028
_refine_ls_restrained_S_all     1.028
_refine_ls_number_reflns     3446
_refine_ls_number_parameters     223
_refine_ls_number_restraints     0
_refine_ls_hydrogen_treatment     constr
_refine_ls_weighting_scheme     calc
_refine_ls_weighting_details
             'calc w=1/[\s^2^(Fo^2^)+(0.06P)^2^+1.22P] where P=(Fo^2^+2Fc^2^)/3'
_atom_sites_solution_hydrogens     geom
_atom_sites_solution_primary     direct
_atom_sites_solution_secondary     difmap
_refine_ls_shift/su_max     0.000
_refine_ls_shift/su_mean     0.000
_refine_diff_density_max     0.288
_refine_diff_density_min     -0.459
_refine_ls_extinction_method     none
_refine_ls_extinction_coef     ?
loop_
    _atom_type_symbol
    _atom_type_description
    _atom_type_scat_dispersion_real
    _atom_type_scat_dispersion_imag
    _atom_type_scat_source
    'C' 'C' 0.0033 0.0016
                         'International Tables Vol C Tables 4.2.6.8 and 6.1.1.4'
    'H' 'H' 0.0000 0.0000
                         'International Tables Vol C Tables 4.2.6.8 and 6.1.1.4'
    'N' 'N' 0.0061 0.0033
                         'International Tables Vol C Tables 4.2.6.8 and 6.1.1.4'
    'O' 'O' 0.0106 0.0060
                         'International Tables Vol C Tables 4.2.6.8 and 6.1.1.4'
    'Mg' 'Mg' 0.0486 0.0363
                         'International Tables Vol C Tables 4.2.6.8 and 6.1.1.4'
    'S' 'S' 0.1246 0.1234
                         'International Tables Vol C Tables 4.2.6.8 and 6.1.1.4'
    'Br' 'Br' -0.2901 2.4595
                         'International Tables Vol C Tables 4.2.6.8 and 6.1.1.4'
_computing_data_collection     'SMART (Bruker, 2000)'
_computing_cell_refinement     'SAINT (Bruker, 2000)'
_computing_data_reduction     'SAINT (Bruker, 2000)'
_computing_structure_solution     'SHELXTL (Sheldrick, 2008)'
_computing_structure_refinement     'SHELXTL (Sheldrick, 2008)'
_computing_molecular_graphics     'SHELXTL (Sheldrick, 2008)'
_computing_publication_material     'SHELXTL (Sheldrick, 2008)'
loop_
    _atom_site_type_symbol
    _atom_site_label
    _atom_site_fract_x
    _atom_site_fract_y
    _atom_site_fract_z
    _atom_site_U_iso_or_equiv
    _atom_site_adp_type
    _atom_site_calc_flag
    _atom_site_refinement_flags
    _atom_site_occupancy
    _atom_site_disorder_assembly
    _atom_site_disorder_group
    Br Br1 0.22648(3) 1.13983(10) 0.17778(4) 0.0651(2) Uani d . 1 . .
    C C1 0.3958(3) 0.6851(8) 0.1070(3) 0.0477(11) Uani d . 1 . .
    C C2 0.3228(3) 0.6150(9) 0.1013(4) 0.0604(13) Uani d . 1 . .
    H H2 0.3074 0.4775 0.0821 0.072 Uiso calc R 1 . .
    C C3 0.2748(2) 0.7509(8) 0.1242(3) 0.0481(11) Uani d . 1 . .
    H H3 0.2271 0.7041 0.1213 0.058 Uiso calc R 1 . .
    C C4 0.2961(2) 0.9538(8) 0.1511(3) 0.0448(10) Uani d . 1 . .
    C C5 0.3665(2) 1.0246(8) 0.1571(3) 0.0450(10) Uani d . 1 . .
    H H5 0.3805 1.1626 0.1767 0.054 Uiso calc R 1 . .
    C C6 0.4171(2) 0.8944(7) 0.1345(3) 0.0397(9) Uani d . 1 . .
    C C7 0.4892(2) 0.9756(8) 0.1354(3) 0.0482(11) Uani d . 1 . .
    H H7 0.5018 1.1160 0.1523 0.058 Uiso calc R 1 . .
    C C8 0.6080(2) 0.9353(7) 0.1133(3) 0.0387(9) Uani d . 1 . .
    C C9 0.6512(3) 0.7946(8) 0.0856(4) 0.0563(13) Uani d . 1 . .
    H H9 0.6325 0.6601 0.0658 0.068 Uiso calc R 1 . .
    C C10 0.7223(3) 0.8507(8) 0.0870(3) 0.0513(12) Uani d . 1 . .
    H H10 0.7512 0.7546 0.0671 0.062 Uiso calc R 1 . .
    C C11 0.7506(2) 1.0454(7) 0.1170(3) 0.0403(10) Uani d . 1 . .
    C C12 0.7072(2) 1.1915(7) 0.1430(3) 0.0457(11) Uani d . 1 . .
    H H12 0.7257 1.3271 0.1611 0.055 Uiso calc R 1 . .
    C C13 0.6353(2) 1.1350(8) 0.1421(3) 0.0476(12) Uani d . 1 . .
    H H13 0.6059 1.2315 0.1608 0.057 Uiso calc R 1 . .
    Mg Mg1 0.0000 0.5000 0.0000 0.0372(4) Uani d S 1 . .
    N N1 0.53591(18) 0.8598(6) 0.1135(2) 0.0436(9) Uani d . 1 . .
    O O1 0.44163(19) 0.5502(6) 0.0844(3) 0.0727(12) Uani d . 1 . .
    H H1A 0.4853 0.6268 0.0825 0.109 Uiso d R 1 . .
    O O2 0.85670(16) 1.0353(5) 0.04402(18) 0.0401(7) Uani d . 1 . .
    O O3 0.89136(16) 0.9951(6) 0.20297(19) 0.0522(8) Uani d . 1 . .
    O O4 0.85143(17) 1.3394(5) 0.1372(2) 0.0450(7) Uani d . 1 . .
    O O5 0.04046(16) 0.9650(5) 0.19393(18) 0.0438(7) Uani d . 1 . .
    H H5D -0.0040 0.9738 0.1965 0.053 Uiso d R 1 . .
    H H5A 0.0679 0.8973 0.2393 0.066 Uiso d R 1 . .
    O O11 0.04471(18) 0.3651(5) 0.12539(18) 0.0486(8) Uani d . 1 . .
    H H11A 0.0911 0.2950 0.1291 0.073 Uiso d R 1 . .
    H H11C 0.0542 0.4746 0.1701 0.073 Uiso d R 1 . .
    O O12 0.05566(19) 0.7759(5) 0.0447(2) 0.0503(8) Uani d . 1 . .
    H H12A 0.1036 0.7722 0.0349 0.075 Uiso d R 1 . .
    H H12B 0.0631 0.7904 0.1076 0.075 Uiso d R 1 . .
    O O13 -0.08843(18) 0.6110(5) 0.0402(2) 0.0506(8) Uani d . 1 . .
    H H13A -0.1230 0.6882 -0.0083 0.076 Uiso d R 1 . .
    H H13C -0.1138 0.4923 0.0560 0.076 Uiso d R 1 . .
    S S1 0.84436(5) 1.11031(16) 0.12566(6) 0.0322(2) Uani d . 1 . .
loop_
    _atom_site_aniso_label
    _atom_site_aniso_U_11
    _atom_site_aniso_U_22
    _atom_site_aniso_U_33
    _atom_site_aniso_U_12
    _atom_site_aniso_U_13
    _atom_site_aniso_U_23
    Br1 0.0464(3) 0.0689(4) 0.0887(4) 0.0068(2) 0.0338(3) 0.0030(3)
    C1 0.040(2) 0.047(3) 0.055(3) -0.007(2) 0.014(2) -0.003(2)
    C2 0.046(3) 0.048(3) 0.087(4) -0.018(2) 0.021(3) -0.005(3)
    C3 0.028(2) 0.058(3) 0.056(3) -0.003(2) 0.0105(19) 0.013(2)
    C4 0.030(2) 0.051(3) 0.053(3) -0.0018(19) 0.0128(19) 0.004(2)
    C5 0.039(2) 0.039(3) 0.059(3) 0.0022(19) 0.019(2) 0.002(2)
    C6 0.029(2) 0.043(3) 0.046(2) 0.0004(17) 0.0107(17) 0.0030(19)
    C7 0.038(2) 0.046(3) 0.063(3) -0.003(2) 0.018(2) -0.003(2)
    C8 0.0305(19) 0.040(2) 0.047(2) -0.0055(17) 0.0137(18) -0.0009(18)
    C9 0.050(3) 0.035(2) 0.093(4) -0.020(2) 0.035(3) -0.028(2)
    C10 0.048(3) 0.049(3) 0.062(3) -0.008(2) 0.025(2) -0.025(2)
    C11 0.038(2) 0.048(3) 0.035(2) -0.0006(19) 0.0116(18) 0.0036(18)
    C12 0.041(2) 0.039(3) 0.067(3) -0.0133(19) 0.031(2) -0.026(2)
    C13 0.047(2) 0.049(3) 0.063(3) -0.015(2) 0.041(2) -0.031(2)
    Mg1 0.0380(10) 0.0361(11) 0.0405(10) 0.0008(8) 0.0166(8) -0.0003(8)
    N1 0.0279(17) 0.048(2) 0.054(2) -0.0080(16) 0.0114(15) -0.0044(18)
    O1 0.0431(18) 0.057(2) 0.124(3) -0.0094(17) 0.035(2) -0.026(2)
    O2 0.0475(16) 0.0432(17) 0.0386(14) -0.0031(13) 0.0264(13) -0.0058(13)
    O3 0.0353(16) 0.078(2) 0.0378(16) 0.0083(16) 0.0042(13) 0.0168(16)
    O4 0.0482(17) 0.0379(18) 0.0560(18) -0.0109(14) 0.0267(15) -0.0102(14)
    O5 0.0436(16) 0.0509(19) 0.0358(15) 0.0081(14) 0.0111(13) 0.0089(13)
    O11 0.063(2) 0.0476(19) 0.0329(15) 0.0076(15) 0.0119(14) 0.0015(13)
    O12 0.065(2) 0.0463(19) 0.0510(17) -0.0202(16) 0.0340(16) -0.0143(14)
    O13 0.0584(19) 0.0361(18) 0.072(2) 0.0118(15) 0.0415(17) 0.0130(15)
    S1 0.0313(5) 0.0350(6) 0.0320(5) -0.0036(4) 0.0123(4) 0.0004(4)
_geom_special_details
;
All e.s.d.'s (except the e.s.d. in the dihedral angle between two l.s. planes)
are estimated using the full covariance matrix. The cell e.s.d.'s are taken
into account individually in the estimation of e.s.d.'s in distances, angles
and torsion angles; correlations between e.s.d.'s in cell parameters are only
used when they are defined by crystal symmetry. An approximate (isotropic)
treatment of cell e.s.d.'s is used for estimating e.s.d.'s involving l.s.
planes.
;
loop_
    _geom_bond_atom_site_label_1
    _geom_bond_atom_site_label_2
    _geom_bond_site_symmetry_2
    _geom_bond_distance
    _geom_bond_publ_flag
    Br1 C4 . 1.899(5) ?
    C1 O1 . 1.334(6) ?
    C1 C6 . 1.402(6) ?
    C1 C2 . 1.415(6) ?
    C2 C3 . 1.370(7) ?
    C2 H2 . 0.9300 ?
    C3 C4 . 1.362(7) ?
    C3 H3 . 0.9300 ?
    C4 C5 . 1.367(6) ?
    C5 C6 . 1.385(6) ?
    C5 H5 . 0.9300 ?
    C6 C7 . 1.443(6) ?
    C7 N1 . 1.268(6) ?
    C7 H7 . 0.9300 ?
    C8 C9 . 1.362(6) ?
    C8 C13 . 1.376(6) ?
    C8 N1 . 1.436(5) ?
    C9 C10 . 1.373(6) ?
    C9 H9 . 0.9300 ?
    C10 C11 . 1.358(6) ?
    C10 H10 . 0.9300 ?
    C11 C12 . 1.374(6) ?
    C11 S1 . 1.770(4) ?
    C12 C13 . 1.390(6) ?
    C12 H12 . 0.9300 ?
    C13 H13 . 0.9300 ?
    Mg1 O12 3_565 2.031(3) ?
    Mg1 O12 . 2.031(3) y
    Mg1 O11 . 2.065(3) y
    Mg1 O11 3_565 2.065(3) ?
    Mg1 O13 3_565 2.077(3) ?
    Mg1 O13 . 2.077(3) y
    O1 H1A . 0.9600 ?
    O2 S1 . 1.457(3) ?
    O3 S1 . 1.449(3) ?
    O4 S1 . 1.452(3) ?
    O5 H5D . 0.8501 ?
    O5 H5A . 0.8500 ?
    O11 H11A . 0.9600 ?
    O11 H11C . 0.9600 ?
    O12 H12A . 0.9601 ?
    O12 H12B . 0.9599 ?
    O13 H13A . 0.9599 ?
    O13 H13C . 0.9600 ?
loop_
    _geom_angle_atom_site_label_1
    _geom_angle_atom_site_label_2
    _geom_angle_atom_site_label_3
    _geom_angle_site_symmetry_1
    _geom_angle_site_symmetry_3
    _geom_angle
    _geom_angle_publ_flag
    O1 C1 C6 . . 122.3(4) ?
    O1 C1 C2 . . 118.6(4) ?
    C6 C1 C2 . . 119.1(4) ?
    C3 C2 C1 . . 119.6(5) ?
    C3 C2 H2 . . 120.2 ?
    C1 C2 H2 . . 120.2 ?
    C4 C3 C2 . . 120.9(4) ?
    C4 C3 H3 . . 119.6 ?
    C2 C3 H3 . . 119.6 ?
    C3 C4 C5 . . 120.5(4) ?
    C3 C4 Br1 . . 119.4(3) ?
    C5 C4 Br1 . . 120.1(4) ?
    C4 C5 C6 . . 121.1(4) ?
    C4 C5 H5 . . 119.4 ?
    C6 C5 H5 . . 119.4 ?
    C5 C6 C1 . . 118.8(4) ?
    C5 C6 C7 . . 120.5(4) ?
    C1 C6 C7 . . 120.6(4) ?
    N1 C7 C6 . . 121.5(4) ?
    N1 C7 H7 . . 119.3 ?
    C6 C7 H7 . . 119.3 ?
    C9 C8 C13 . . 120.0(4) ?
    C9 C8 N1 . . 116.4(4) ?
    C13 C8 N1 . . 123.6(4) ?
    C8 C9 C10 . . 120.2(4) ?
    C8 C9 H9 . . 119.9 ?
    C10 C9 H9 . . 119.9 ?
    C11 C10 C9 . . 120.4(4) ?
    C11 C10 H10 . . 119.8 ?
    C9 C10 H10 . . 119.8 ?
    C10 C11 C12 . . 120.2(4) ?
    C10 C11 S1 . . 120.2(4) ?
    C12 C11 S1 . . 119.6(3) ?
    C11 C12 C13 . . 119.5(4) ?
    C11 C12 H12 . . 120.3 ?
    C13 C12 H12 . . 120.3 ?
    C8 C13 C12 . . 119.6(4) ?
    C8 C13 H13 . . 120.2 ?
    C12 C13 H13 . . 120.2 ?
    O12 Mg1 O12 3_565 . 180.0 ?
    O12 Mg1 O11 3_565 . 89.32(13) ?
    O12 Mg1 O11 . . 90.68(13) ?
    O12 Mg1 O11 3_565 3_565 90.68(13) ?
    O12 Mg1 O11 . 3_565 89.32(13) ?
    O11 Mg1 O11 . 3_565 180.0 ?
    O12 Mg1 O13 3_565 3_565 88.86(13) ?
    O12 Mg1 O13 . 3_565 91.14(13) ?
    O11 Mg1 O13 . 3_565 91.94(13) ?
    O11 Mg1 O13 3_565 3_565 88.06(13) ?
    O12 Mg1 O13 3_565 . 91.14(13) ?
    O12 Mg1 O13 . . 88.86(13) ?
    O11 Mg1 O13 . . 88.06(13) ?
    O11 Mg1 O13 3_565 . 91.94(13) ?
    O13 Mg1 O13 3_565 . 180.0 ?
    C7 N1 C8 . . 123.0(4) ?
    C1 O1 H1A . . 108.7 ?
    H5D O5 H5A . . 109.5 ?
    Mg1 O11 H11A . . 109.3 ?
    Mg1 O11 H11C . . 109.3 ?
    H11A O11 H11C . . 109.5 ?
    Mg1 O12 H12A . . 109.1 ?
    Mg1 O12 H12B . . 109.2 ?
    H12A O12 H12B . . 109.5 ?
    Mg1 O13 H13A . . 109.3 ?
    Mg1 O13 H13C . . 109.2 ?
    H13A O13 H13C . . 109.5 ?
    O3 S1 O4 . . 112.5(2) ?
    O3 S1 O2 . . 110.78(19) ?
    O4 S1 O2 . . 113.44(18) ?
    O3 S1 C11 . . 105.83(19) ?
    O4 S1 C11 . . 106.7(2) ?
    O2 S1 C11 . . 107.05(19) ?
loop_
    _geom_hbond_atom_site_label_D
    _geom_hbond_atom_site_label_H
    _geom_hbond_atom_site_label_A
    _geom_hbond_site_symmetry_A
    _geom_hbond_distance_DH
    _geom_hbond_distance_HA
    _geom_hbond_distance_DA
    _geom_hbond_angle_DHA
    O1 H1A N1 . 0.96 1.73 2.570(5) 144
    O5 H5D O3 1_455 0.85 2.00 2.854(4) 180
    O5 H5A O4 2_645 0.85 2.08 2.892(4) 160
    O11 H11A Br1 1_545 0.96 2.60 3.539(3) 166
    O11 H11C O3 2_645 0.96 1.94 2.710(4) 136
    O12 H12A O2 3_675 0.96 2.04 2.747(4) 129
    O12 H12B O5 . 0.96 1.90 2.729(4) 143
    O13 H13C O4 1_445 0.96 1.88 2.763(4) 152
