# Supplementary material for: Hexaaqua­magnesium bis­{4-[(5-bromo-2-hy­droxy­benzyl­idene)amino]­benzene­sulfonate} dihydrate
Source: Acta Crystallogr Sect E Struct Rep Online. 2011 Jan 8;67(Pt 2):m132. doi: 10.1107/S1600536810053717 (PMC3051451; doi:10.1107/S1600536810053717)
Supplement: Supplementary file 2 [file e-67-0m132-Isup2.hkl]

# 
# h,k,l, Fc-squared, Fo-squared, sigma(Fo-squared) and status flag 
# 
data_I
_shelx_title ' aa in P2(1)/c' 
_shelx_refln_list_code          4 
_shelx_F_calc_maximum      286.44 
_exptl_crystal_F_000       892.00 
_reflns_d_resolution_high  0.8107 
 
loop_ 
 _symmetry_equiv_pos_as_xyz 
 'x, y, z' 
 '-x, y+1/2, -z+1/2' 
 '-x, -y, -z' 
 'x, -y-1/2, z-1/2' 
 
_cell_length_a    18.7737 
_cell_length_b     6.2837 
_cell_length_c    15.7591 
_cell_angle_alpha  90.000 
_cell_angle_beta  108.668 
_cell_angle_gamma  90.000 
 
_shelx_F_squared_multiplier     1.000 
 
loop_ 
 _refln_index_h 
 _refln_index_k 
 _refln_index_l 
 _refln_F_squared_calc 
 _refln_F_squared_meas 
 _refln_F_squared_sigma 
 _refln_observed_status 
   3   0   0      170.09      205.94     16.81 o 
   4   0   0      614.89      638.47     38.64 o 
   5   0   0      440.42      604.29     49.80 o 
   6   0   0     2861.33     2751.13     64.99 o 
   7   0   0      141.45      182.86     23.04 o 
   8   0   0     3641.85     3598.46      6.81 o 
   9   0   0       98.78      114.82     21.07 o 
  10   0   0     3154.66     3218.92     50.30 o 
  11   0   0     5099.63     4925.18    136.57 o 
  12   0   0      305.59      367.12     55.11 o 
  13   0   0     5896.23     5168.23     58.49 o 
  14   0   0     1789.52     1763.54     21.14 o 
  15   0   0     2107.76     2227.81     53.28 o 
  16   0   0     2655.83     2505.00     21.80 o 
  17   0   0      148.37      109.30     54.32 o 
  18   0   0     1269.85     1377.16     25.03 o 
  19   0   0      142.51      251.41     69.30 o 
  20   0   0       32.25       75.46     73.28 o 
  21   0   0       95.14      126.18     91.29 o 
   1   1   0       89.30      124.28     53.28 o 
   2   1   0       34.78       76.83     39.32 o 
   3   1   0     7347.26     7429.70     50.27 o 
   4   1   0      596.66      730.67     42.70 o 
   5   1   0     8435.62     8146.20     84.85 o 
   6   1   0     6985.73     6750.05    152.12 o 
   7   1   0     2418.32     2441.56     64.47 o 
   8   1   0    20162.89    18614.17    164.50 o 
   9   1   0      206.44      285.10     22.33 o 
  10   1   0     2681.18     2729.15     71.47 o 
  11   1   0      735.57      719.87     12.83 o 
  12   1   0      134.27      219.91     25.48 o 
  13   1   0        3.80       11.54     20.46 o 
  14   1   0      403.07      451.67     15.47 o 
  15   1   0       20.98       44.11     20.50 o 
  16   1   0      330.50      339.97     31.58 o 
  17   1   0      244.77      238.58     11.66 o 
  18   1   0      598.01      638.88     50.75 o 
  19   1   0      252.35      370.27     50.41 o 
  20   1   0       68.23       72.87     15.18 o 
  21   1   0      551.82      541.43     39.48 o 
   0   2   0     3629.16     4060.58     91.10 o 
   1   2   0      245.66      329.77     58.09 o 
   2   2   0     5185.43     4995.98    156.16 o 
   3   2   0      546.34      606.37     38.77 o 
   4   2   0      409.23      431.48     23.82 o 
   5   2   0        1.68       15.57     14.46 o 
   6   2   0     1309.63     1405.18    132.22 o 
   7   2   0     1499.78     1464.71     39.70 o 
   8   2   0      700.49      746.79     21.35 o 
   9   2   0      453.29      470.74     20.04 o 
  10   2   0      210.27      218.87     17.11 o 
  11   2   0       79.44       92.17     19.45 o 
  12   2   0       71.45      116.99     21.74 o 
  13   2   0        1.54        7.80     30.21 o 
  14   2   0        4.64       25.66     15.95 o 
  15   2   0       92.57      138.37     20.62 o 
  16   2   0      246.36      234.71     54.28 o 
  17   2   0       65.83       81.69     16.64 o 
  18   2   0       14.39       14.86      4.72 o 
  19   2   0       99.05      104.86     38.90 o 
  20   2   0      209.38      249.75     61.00 o 
  21   2   0        5.92       34.29     53.07 o 
   1   3   0       30.17       40.15     16.71 o 
   2   3   0       47.73       50.54     10.90 o 
   3   3   0      456.70      481.85     34.26 o 
   4   3   0      934.63      915.24    136.43 o 
   5   3   0     5015.84     4797.03     64.50 o 
   6   3   0     2860.55     2708.95     52.43 o 
   7   3   0     2127.27     2371.00     43.81 o 
   8   3   0     2353.84     2365.90     36.90 o 
   9   3   0      465.77      533.95     38.27 o 
  10   3   0       31.52       30.94     56.48 o 
  11   3   0     1977.49     2269.82     56.88 o 
  12   3   0      125.65      133.17     25.64 o 
  13   3   0      186.48      179.70     14.38 o 
  14   3   0       15.60       23.30     27.00 o 
  15   3   0       48.56       65.15     13.29 o 
  16   3   0        1.68        5.44     16.63 o 
  17   3   0      153.46      184.67     22.36 o 
  18   3   0      261.83      261.34     21.33 o 
  19   3   0      288.41      383.39     43.02 o 
  20   3   0       13.54       29.11     31.92 o 
   0   4   0     3932.31     4091.39    102.86 o 
   1   4   0        0.88       15.48     40.94 o 
   2   4   0     3704.81     3538.12     57.11 o 
   3   4   0     2886.18     2547.33     48.19 o 
   4   4   0       39.12       45.76     13.61 o 
   5   4   0     1070.07      988.43     16.57 o 
   6   4   0      235.85      395.23     59.08 o 
   7   4   0      618.42      684.12     71.56 o 
   8   4   0       63.52       98.12     57.18 o 
   9   4   0      169.98      249.53     56.16 o 
  10   4   0      561.94      518.22     28.37 o 
  11   4   0     1333.38     1305.12    149.88 o 
  12   4   0       29.75       53.04     13.02 o 
  13   4   0     1739.41     1643.82     43.37 o 
  14   4   0       93.80      129.37     53.38 o 
  15   4   0      530.26      525.20     29.82 o 
  16   4   0     1368.86     1298.33     42.18 o 
  17   4   0        9.99       35.46     41.38 o 
  18   4   0       29.59       50.62     28.18 o 
   1   5   0     1471.22     1447.55     15.69 o 
   2   5   0      306.51      322.43     34.22 o 
   3   5   0      762.73      900.27    102.60 o 
   4   5   0        4.40        8.05     60.48 o 
   5   5   0     4868.32     4557.93     65.72 o 
   6   5   0      135.78      155.28     33.51 o 
   7   5   0        7.03       29.53     25.83 o 
   8   5   0      607.64      575.39     43.17 o 
   9   5   0      111.31      211.08     40.76 o 
  10   5   0      448.05      457.53     62.78 o 
  11   5   0        5.51       10.66     19.34 o 
  12   5   0      152.97      132.77     40.53 o 
  13   5   0      171.89      263.99     46.38 o 
  14   5   0       37.25       41.68     43.73 o 
  15   5   0       18.67       24.16      7.75 o 
  16   5   0      104.96       86.68     18.62 o 
   0   6   0      348.92      453.81    119.26 o 
   1   6   0        9.53       15.35      1.14 o 
   2   6   0        9.56       19.57     19.94 o 
   3   6   0       14.50       22.14     28.17 o 
   4   6   0      337.64      443.90     61.62 o 
   5   6   0       70.65       57.99     16.67 o 
   6   6   0        1.41       36.34     62.64 o 
   7   6   0       35.77       34.23     45.46 o 
   8   6   0      309.41      391.93     49.02 o 
   9   6   0      135.44      222.16     73.31 o 
  10   6   0        9.97       16.45     38.61 o 
  11   6   0        1.91       25.86     40.86 o 
  12   6   0       83.54       87.76     14.77 o 
  13   6   0       33.90       26.74     16.87 o 
   1   7   0        6.53        7.54     10.19 o 
   2   7   0        6.73       30.20     24.57 o 
   3   7   0        0.93       60.02     59.49 o 
   4   7   0       38.27       50.04     26.42 o 
   5   7   0      260.82      274.73     50.23 o 
   6   7   0        2.63        6.10      4.92 o 
   7   7   0        6.34       26.95     19.20 o 
   8   7   0       37.62       35.79     26.03 o 
   9   7   0       16.99       33.11     52.41 o 
 -22   1   1      111.40       79.71     97.83 o 
 -21   1   1      631.82      605.82     51.24 o 
 -20   1   1      117.56      121.14     41.55 o 
 -19   1   1      242.45      282.94     32.04 o 
 -18   1   1       30.28       92.80     77.18 o 
 -17   1   1       51.02       69.51     29.84 o 
 -16   1   1     2883.48     2639.82     29.12 o 
 -15   1   1       16.40       32.38      9.71 o 
 -14   1   1      502.23      563.55     19.29 o 
 -13   1   1       34.53       47.07      6.50 o 
 -12   1   1     2677.31     2664.03     82.19 o 
 -11   1   1      671.27      637.99     46.73 o 
 -10   1   1      128.63      192.23     18.16 o 
  -9   1   1     1951.96     2047.03     86.42 o 
  -8   1   1       54.63      154.68     22.29 o 
  -7   1   1      496.57      531.10     15.97 o 
  -6   1   1     8286.17     7816.48     22.25 o 
  -5   1   1     5959.17     5658.66    162.65 o 
  -4   1   1      129.89      204.00     27.47 o 
  -3   1   1    19129.74    18212.43    100.74 o 
  -2   1   1     8819.21     9325.58    302.05 o 
  -1   1   1      557.14      551.86     57.35 o 
   0   1   1    13078.90    12722.65     76.41 o 
   1   1   1     2150.44     2349.64     98.04 o 
   2   1   1     7472.79     7299.41     40.36 o 
   3   1   1      240.80      410.44     48.65 o 
   4   1   1       20.18       24.80     34.17 o 
   5   1   1     2961.92     3052.09     52.66 o 
   6   1   1     5600.70     5903.27     49.61 o 
   7   1   1        8.41       16.93      7.90 o 
   8   1   1     5969.30     5731.21     91.89 o 
   9   1   1     1016.52     1107.92     54.14 o 
  10   1   1     4157.51     4074.37     85.47 o 
  11   1   1     2642.52     2494.16     30.13 o 
  12   1   1      139.14      160.48     26.65 o 
  13   1   1      978.22      931.22     40.50 o 
  14   1   1        5.45        8.36     10.45 o 
  15   1   1     1534.95     1324.89    229.80 o 
  16   1   1        1.39       24.05     38.30 o 
  17   1   1       10.10       29.72     27.43 o 
  18   1   1      133.25      175.82     18.56 o 
  19   1   1       45.15       65.94     31.28 o 
  20   1   1       55.67       77.71     26.06 o 
  21   1   1      291.67      375.12     38.31 o 
 -21   2   1      101.00      116.70     38.13 o 
 -20   2   1       69.01       91.78     47.89 o 
 -19   2   1      387.43      411.81     18.95 o 
 -18   2   1       35.61       61.24     30.59 o 
 -17   2   1      244.06      294.51     18.46 o 
 -16   2   1      743.51      684.32     16.87 o 
 -15   2   1     1006.34     1050.60     44.67 o 
 -14   2   1      569.16      622.75     21.95 o 
 -13   2   1     4688.68     4475.00     55.16 o 
 -12   2   1      597.49      575.27     50.72 o 
 -11   2   1     3697.67     3800.25     51.21 o 
 -10   2   1     1746.26     2036.97     60.44 o 
  -9   2   1     3203.65     3475.80     50.85 o 
  -8   2   1     8618.50     8122.10    290.75 o 
  -7   2   1     1553.21     1514.78     17.73 o 
  -6   2   1     1256.11     1308.74     71.65 o 
  -5   2   1      688.26      773.10     22.47 o 
  -4   2   1     6921.00     6631.07     68.94 o 
  -3   2   1      144.33      266.96     28.10 o 
  -2   2   1     3130.65     3093.75     10.51 o 
  -1   2   1      386.23      449.50     42.36 o 
   0   2   1     7201.76     7008.42     44.69 o 
   1   2   1      403.55      393.47     88.73 o 
   2   2   1    40694.32    37994.54    328.93 o 
   3   2   1    12907.96    12058.56    271.61 o 
   4   2   1      536.90      554.00     34.64 o 
   5   2   1     6823.69     6141.20    189.98 o 
   6   2   1      184.86      230.77     24.42 o 
   7   2   1     5158.84     4901.10     73.51 o 
   8   2   1      374.82      412.94     43.82 o 
   9   2   1     3465.33     3163.79     25.96 o 
  10   2   1      296.33      322.70     19.06 o 
  11   2   1      179.80      175.47      6.42 o 
  12   2   1        8.28       28.11     41.06 o 
  13   2   1     2209.09     2468.76     56.72 o 
  14   2   1      669.49      627.59     62.29 o 
  15   2   1     1540.30     1412.74     69.46 o 
  16   2   1      145.60      138.27     36.90 o 
  17   2   1       46.17       47.40     30.41 o 
  18   2   1     1360.89     1151.60      8.69 o 
  19   2   1      287.39      364.76     34.66 o 
  20   2   1      186.02      293.72     71.69 o 
 -20   3   1       83.70       99.22     20.46 o 
 -19   3   1      466.96      403.57     60.20 o 
 -18   3   1      735.09      689.70     39.33 o 
 -17   3   1       77.62       83.19     19.70 o 
 -16   3   1      229.02      243.07     15.34 o 
 -15   3   1        0.30       11.15     11.61 o 
 -14   3   1     1523.51     1784.89     33.68 o 
 -13   3   1      292.47      341.53     34.66 o 
 -12   3   1      718.43      611.67     38.72 o 
 -11   3   1       23.19       31.71     12.87 o 
 -10   3   1     2833.09     2562.46    212.00 o 
  -9   3   1     1114.71     1109.84     33.63 o 
  -8   3   1     3075.68     3141.80     29.94 o 
  -7   3   1     3894.32     3763.19     37.12 o 
  -6   3   1      227.80      326.22     38.65 o 
  -5   3   1     4474.16     4201.19     57.31 o 
  -4   3   1        0.52       10.35     28.71 o 
  -3   3   1     1747.88     2130.73     69.02 o 
  -2   3   1     1207.58     1197.42     37.92 o 
  -1   3   1      705.15      713.47     92.53 o 
   0   3   1      554.49      536.19     79.35 o 
   1   3   1     2564.89     2364.05     53.04 o 
   2   3   1     4840.63     4915.00     54.90 o 
   3   3   1     3018.17     3077.93     42.74 o 
   4   3   1    10327.56     9974.54     75.62 o 
   5   3   1       11.53       17.79     39.50 o 
   6   3   1      299.33      345.29     39.24 o 
   7   3   1     3128.32     2890.67     27.39 o 
   8   3   1     2630.75     2508.16    105.53 o 
   9   3   1     1175.52     1193.39     30.02 o 
  10   3   1     3466.74     3128.53    119.07 o 
  11   3   1      561.20      558.69     20.26 o 
  12   3   1      535.96      604.70     29.75 o 
  13   3   1      286.25      280.85     28.39 o 
  14   3   1        4.16       11.90      6.02 o 
  15   3   1      121.18      185.43     16.11 o 
  16   3   1       13.50       15.42      6.67 o 
  17   3   1      555.67      536.73     26.61 o 
  18   3   1       21.39       35.33     10.45 o 
  19   3   1       77.51       69.80     29.73 o 
 -19   4   1        4.33       10.66     16.55 o 
 -18   4   1       29.15       40.73     24.53 o 
 -17   4   1      225.12      209.74     31.77 o 
 -16   4   1        0.70       12.26     29.21 o 
 -15   4   1      693.39      633.76     27.32 o 
 -14   4   1       92.47       87.71      9.04 o 
 -13   4   1        1.62        8.28      4.13 o 
 -12   4   1       24.31       29.07     31.88 o 
 -11   4   1       94.28      141.02     63.86 o 
 -10   4   1      558.55      534.89     22.52 o 
  -9   4   1      249.92      398.68     48.91 o 
  -8   4   1        2.21        7.73     19.31 o 
  -7   4   1       41.06       39.72     60.05 o 
  -6   4   1      121.12      124.10      9.23 o 
  -5   4   1      639.83      704.43     62.26 o 
  -4   4   1     1334.03     1381.76     96.29 o 
  -3   4   1      898.17      851.34     26.54 o 
  -2   4   1      848.78      795.89     40.62 o 
  -1   4   1     1440.89     1498.62     99.78 o 
   0   4   1      127.23      170.56     21.59 o 
   1   4   1      529.49      511.63     57.54 o 
   2   4   1      165.46      190.43     47.15 o 
   3   4   1       11.41       28.75     16.23 o 
   4   4   1      170.69      251.02     27.60 o 
   5   4   1        7.24       16.84     29.53 o 
   6   4   1      902.42      894.53     42.66 o 
   7   4   1      511.25      449.26     52.19 o 
   8   4   1       33.35       91.43     75.63 o 
   9   4   1      273.63      238.26     25.83 o 
  10   4   1      830.79      959.34     19.70 o 
  11   4   1      703.35      619.10     22.78 o 
  12   4   1      447.82      515.56     53.94 o 
  13   4   1      113.91      211.30     55.15 o 
  14   4   1        1.87       20.51     56.35 o 
  15   4   1       28.95       43.16     16.35 o 
  16   4   1        3.33       18.10     55.78 o 
  17   4   1       84.62       59.36     12.15 o 
  18   4   1       25.59       24.71     10.50 o 
 -17   5   1        3.14       19.50      7.20 o 
 -16   5   1       90.23      122.84     52.44 o 
 -15   5   1       24.04       54.57     70.43 o 
 -14   5   1       19.85       47.21     22.83 o 
 -13   5   1      301.31      302.68     73.61 o 
 -12   5   1      236.21      278.44     23.13 o 
 -11   5   1      142.11      141.69     28.45 o 
 -10   5   1      266.12      322.90     41.05 o 
  -9   5   1      387.54      467.19     48.48 o 
  -8   5   1       45.73       53.88     14.36 o 
  -7   5   1       12.87       38.29     50.61 o 
  -6   5   1      257.22      268.05     62.71 o 
  -5   5   1     2380.57     2045.87     70.01 o 
  -4   5   1        4.44       16.50     26.76 o 
  -3   5   1      766.19      716.46     38.07 o 
  -2   5   1      153.01      264.74     49.42 o 
  -1   5   1       10.25        7.63      6.35 o 
   0   5   1       23.33       32.66     17.97 o 
   1   5   1        0.66       11.53      5.71 o 
   2   5   1       24.28       45.68     13.11 o 
   3   5   1       37.58       38.57     12.23 o 
   4   5   1        8.53       25.39     49.58 o 
   5   5   1      141.06      190.15     17.78 o 
   6   5   1       79.58      170.57     79.73 o 
   7   5   1     1838.13     1579.34     36.05 o 
   8   5   1      890.54     1145.59    255.91 o 
   9   5   1      307.60      363.14     23.06 o 
  10   5   1      129.31      156.97     33.91 o 
  11   5   1      227.30      329.23     46.88 o 
  12   5   1        0.89       11.39     36.06 o 
  13   5   1      354.25      391.25     65.54 o 
  14   5   1       76.47       78.49      8.60 o 
  15   5   1        8.24       18.29     22.49 o 
  16   5   1       13.23       21.42     15.23 o 
 -14   6   1      109.71      118.27     34.50 o 
 -13   6   1      206.93      239.01     36.21 o 
 -12   6   1      147.25      246.81     34.82 o 
 -11   6   1      639.35      552.06     72.64 o 
 -10   6   1      162.78      193.40     72.57 o 
  -9   6   1       25.30       78.30     66.45 o 
  -8   6   1      104.40      124.54     36.74 o 
  -7   6   1      233.43      233.74     17.62 o 
  -6   6   1       89.60      124.31     39.86 o 
  -5   6   1       77.52       97.33     39.50 o 
  -4   6   1        4.37       33.26     44.76 o 
  -3   6   1      175.68      185.13     19.52 o 
  -2   6   1      415.87      381.10     20.52 o 
  -1   6   1       59.52       82.78     54.44 o 
   0   6   1      625.42      541.39     32.04 o 
   1   6   1      211.58      303.45     38.52 o 
   2   6   1      189.26      326.07     53.22 o 
   3   6   1     1030.66      833.39     60.96 o 
   4   6   1       93.49       86.07     30.24 o 
   5   6   1      568.66      559.20     54.77 o 
   6   6   1        4.55       34.58     18.10 o 
   7   6   1      111.62      188.45     66.05 o 
   8   6   1        1.83       34.42     51.53 o 
   9   6   1       42.61       82.76     47.71 o 
  10   6   1       27.80       45.61     17.35 o 
  11   6   1       12.88       33.15     32.88 o 
  12   6   1       46.04       45.50     16.50 o 
  13   6   1       32.99       31.66      7.73 o 
  -9   7   1       36.60       57.24     21.07 o 
  -8   7   1       41.21      110.66     15.64 o 
  -7   7   1      163.22      202.18     34.79 o 
  -6   7   1        7.70        5.69     72.05 o 
  -5   7   1       12.54       18.64     68.16 o 
  -4   7   1       34.69       61.33     58.76 o 
  -3   7   1      510.50      420.52     14.94 o 
  -2   7   1       81.90       84.17     48.44 o 
  -1   7   1        7.38       26.54    119.45 o 
   0   7   1        6.88        3.03     12.23 o 
   1   7   1      426.03      426.62     27.28 o 
   2   7   1       63.03       84.12     13.89 o 
   3   7   1        8.04       24.52     15.68 o 
   4   7   1       98.12       82.01     15.88 o 
   5   7   1       10.98       15.19     23.70 o 
   6   7   1      219.77      313.25     41.41 o 
   7   7   1        9.02       12.20     10.50 o 
   8   7   1      104.12      129.21     38.74 o 
 -22   0   2      384.47      365.55    110.16 o 
 -21   0   2      862.73      893.11     29.96 o 
 -20   0   2       20.52       11.57     90.91 o 
 -19   0   2     1923.20     2312.37    121.63 o 
 -18   0   2        0.67       17.35     16.02 o 
 -17   0   2      646.39      658.58     41.05 o 
 -16   0   2      264.88      343.41     19.67 o 
 -15   0   2     1533.74     1475.76     23.42 o 
 -14   0   2       17.08       20.08     18.84 o 
 -13   0   2     1327.68     1380.86     36.99 o 
 -12   0   2       26.66       48.86      9.60 o 
 -11   0   2     8568.27     8059.12     91.91 o 
 -10   0   2     9817.06     9332.89     89.78 o 
  -9   0   2     7415.81     7187.93     38.57 o 
  -8   0   2     9627.66     9087.47    170.40 o 
  -7   0   2     5919.54     5600.60     53.94 o 
  -6   0   2    37029.91    34878.62    203.88 o 
  -5   0   2    29359.96    27675.10     52.80 o 
  -4   0   2     1422.81     1384.81     37.30 o 
  -3   0   2      360.75      398.27     23.43 o 
  -2   0   2      454.66      467.27     25.75 o 
  -1   0   2      765.24      826.54     80.08 o 
   0   0   2       60.96      118.66     44.70 o 
   1   0   2       89.08      174.11     19.93 o 
   2   0   2    26364.96    26499.90     65.41 o 
   3   0   2     5419.09     5624.31     98.12 o 
   4   0   2     6750.09     6811.21     43.70 o 
   5   0   2    51596.57    48449.44     55.32 o 
   6   0   2     8522.65     8776.32     91.96 o 
   7   0   2     3221.17     3042.55     21.71 o 
   8   0   2     1440.39     1609.21     82.38 o 
   9   0   2      141.47      210.31     47.46 o 
  10   0   2     7019.48     6508.12     67.15 o 
  11   0   2      297.87      341.18     29.60 o 
  12   0   2     2371.57     2475.32     82.15 o 
  13   0   2      352.66      371.05     52.23 o 
  14   0   2      156.16      206.47    110.06 o 
  15   0   2     1964.63     1978.01     10.81 o 
  16   0   2     2439.47     2338.63    114.71 o 
  17   0   2       97.13      101.15     45.88 o 
  18   0   2      340.63      370.29     25.79 o 
  19   0   2      636.41      603.40     30.05 o 
  20   0   2      642.56      663.32    122.39 o 
  21   0   2      888.18      732.71     23.32 o 
 -22   1   2        6.08       18.66     29.41 o 
 -21   1   2       23.79       38.41     39.85 o 
 -20   1   2        9.21       39.98     57.05 o 
 -19   1   2      504.29      457.71     14.78 o 
 -18   1   2      246.51      256.25     21.03 o 
 -17   1   2       60.59       55.69     15.65 o 
 -16   1   2     1132.01     1171.73     38.70 o 
 -15   1   2     2508.55     2234.64    117.44 o 
 -14   1   2     2137.62     2250.13     95.20 o 
 -13   1   2     1747.43     1886.51     38.55 o 
 -12   1   2     2126.29     2173.10     36.75 o 
 -11   1   2     4174.51     3792.03     35.73 o 
 -10   1   2       37.66       38.31      9.02 o 
  -9   1   2     1186.06     1158.14     78.90 o 
  -8   1   2      146.72      257.83     24.88 o 
  -7   1   2     1007.48      994.40     24.69 o 
  -6   1   2     6522.46     6285.21     34.11 o 
  -5   1   2    12356.16    11994.67    133.74 o 
  -4   1   2      476.50      538.79     25.59 o 
  -3   1   2    16330.56    15356.00     37.11 o 
  -2   1   2     5250.98     4962.65    283.31 o 
  -1   1   2    18535.41    17995.18    314.50 o 
   0   1   2     1249.53     1356.89     62.40 o 
   1   1   2     3454.54     3614.56     63.43 o 
   2   1   2    13721.04    13442.46    177.61 o 
   3   1   2     2233.10     2261.28     40.04 o 
   4   1   2     2135.92     2298.89     71.62 o 
   5   1   2       92.92      100.80     10.36 o 
   6   1   2      413.11      428.03     30.27 o 
   7   1   2       79.72       83.31     13.81 o 
   8   1   2     3090.53     3316.92     39.41 o 
   9   1   2       94.98      112.51     11.04 o 
  10   1   2     4450.39     4243.04    123.62 o 
  11   1   2     1819.93     1844.74    126.00 o 
  12   1   2      935.19      898.20     37.55 o 
  13   1   2     2897.79     2745.14     62.65 o 
  14   1   2      137.42      181.16     21.92 o 
  15   1   2     1519.17     1680.46     60.02 o 
  16   1   2       19.17       72.13     56.76 o 
  17   1   2      102.45      124.55     65.27 o 
  18   1   2        4.14       16.44     69.73 o 
  19   1   2       32.73       48.74     38.75 o 
  20   1   2        2.59       35.52     67.93 o 
 -21   2   2       41.94       46.01     16.16 o 
 -20   2   2        8.82       14.07     13.20 o 
 -19   2   2       98.99      128.33     42.99 o 
 -18   2   2        0.13       29.57     43.05 o 
 -17   2   2      119.02      139.20     26.98 o 
 -16   2   2       48.99       52.47      6.45 o 
 -15   2   2      228.72      208.73     39.63 o 
 -14   2   2      409.10      411.67     41.71 o 
 -13   2   2      153.14      162.19     20.77 o 
 -12   2   2     1664.29     1547.82     45.28 o 
 -11   2   2      137.30      236.65     23.57 o 
 -10   2   2        1.84        6.57     12.97 o 
  -9   2   2      680.68      711.42     14.17 o 
  -8   2   2      292.71      296.25     19.70 o 
  -7   2   2    10547.26    10432.53    362.88 o 
  -6   2   2        3.52       12.23      4.39 o 
  -5   2   2      408.62      420.41     35.69 o 
  -4   2   2      934.65     1119.44    106.48 o 
  -3   2   2      237.72      247.11     35.29 o 
  -2   2   2     8082.39     7376.59    126.65 o 
  -1   2   2      717.12      682.83      4.03 o 
   0   2   2      149.82      208.01     47.87 o 
   1   2   2        3.45       36.45     39.21 o 
   2   2   2     1727.98     1995.21     59.18 o 
   3   2   2     1446.22     1562.00     51.42 o 
   4   2   2       41.04       50.64     21.36 o 
   5   2   2     1364.85     1413.90     71.27 o 
   6   2   2     1079.89     1108.51    240.05 o 
   7   2   2      316.09      302.50     44.20 o 
   8   2   2      597.38      569.89     11.07 o 
   9   2   2      638.33      605.33     19.39 o 
  10   2   2      118.31      145.07     41.44 o 
  11   2   2        2.92        5.65      5.22 o 
  12   2   2        4.71        7.56     32.90 o 
  13   2   2     1674.41     1622.21    163.70 o 
  14   2   2      199.42      290.80     26.14 o 
  15   2   2        3.05       11.77     18.74 o 
  16   2   2      185.00      267.29     29.19 o 
  17   2   2      156.94      193.32     18.76 o 
  18   2   2        2.77       23.60     49.54 o 
  19   2   2        1.90       10.56     29.20 o 
  20   2   2        5.55       19.17     52.34 o 
 -20   3   2        5.09        6.35     19.49 o 
 -19   3   2      506.24      414.00     56.91 o 
 -18   3   2      233.61      289.68     41.01 o 
 -17   3   2       35.05       43.27     13.01 o 
 -16   3   2      461.66      424.55     47.12 o 
 -15   3   2       13.58       26.42     23.83 o 
 -14   3   2     1032.19     1285.30     91.79 o 
 -13   3   2      176.80      194.85     19.17 o 
 -12   3   2       17.26       25.99     27.27 o 
 -11   3   2      398.33      336.36     58.07 o 
 -10   3   2      557.60      541.36     40.14 o 
  -9   3   2       13.00       42.39     77.47 o 
  -8   3   2      206.52      214.46     11.87 o 
  -7   3   2      882.93     1193.32    111.67 o 
  -6   3   2      168.50      195.92     41.64 o 
  -5   3   2      336.26      394.11     38.55 o 
  -4   3   2     1781.19     1586.62    130.35 o 
  -3   3   2     5012.97     4456.67     66.24 o 
  -2   3   2     5433.71     5303.32     43.51 o 
  -1   3   2     5546.07     5378.77     30.64 o 
   0   3   2     1986.01     1862.67    154.24 o 
   1   3   2     1487.69     1506.67     76.22 o 
   2   3   2     2410.98     2522.33    129.02 o 
   3   3   2       14.07       31.69     39.89 o 
   4   3   2     1778.57     1720.50     64.47 o 
   5   3   2     1422.22     1504.57     78.11 o 
   6   3   2      241.73      286.20     38.30 o 
   7   3   2      125.76      115.66     69.69 o 
   8   3   2     1492.37     1398.33     39.43 o 
   9   3   2      496.36      595.35     40.35 o 
  10   3   2     4363.99     4025.53     39.32 o 
  11   3   2       90.93       72.64     19.86 o 
  12   3   2      213.71      260.81     32.71 o 
  13   3   2      633.19      680.81     53.39 o 
  14   3   2      127.32      190.71     32.29 o 
  15   3   2      167.42      175.45     39.69 o 
  16   3   2      289.68      284.95     46.79 o 
  17   3   2        4.40        4.64      5.27 o 
  18   3   2       69.60       87.63     28.80 o 
  19   3   2       32.57       43.25     20.86 o 
 -19   4   2      133.56      123.45     10.11 o 
 -18   4   2       16.79       32.52      8.90 o 
 -17   4   2      166.04      161.92     47.73 o 
 -16   4   2      117.35      192.26     47.87 o 
 -15   4   2      102.59      132.57     44.28 o 
 -14   4   2      600.24      631.08     67.02 o 
 -13   4   2      445.20      378.18     36.36 o 
 -12   4   2      313.55      378.37     74.63 o 
 -11   4   2     1235.22     1384.04     83.23 o 
 -10   4   2     6052.91     5398.13    146.04 o 
  -9   4   2     1966.82     1998.00     42.71 o 
  -8   4   2     3733.13     3643.50     55.36 o 
  -7   4   2      555.01      525.19     22.75 o 
  -6   4   2     1851.62     1798.93     88.95 o 
  -5   4   2        1.12        4.03     18.51 o 
  -4   4   2     1406.36     1860.45     73.54 o 
  -3   4   2     1123.27     1146.42    109.30 o 
  -2   4   2      240.75      313.98     53.85 o 
  -1   4   2       46.21       77.64     69.96 o 
   0   4   2      859.49      814.43    100.68 o 
   1   4   2      223.87      314.55    105.32 o 
   2   4   2      785.08      769.60     36.80 o 
   3   4   2     2005.40     1881.49    129.42 o 
   4   4   2      894.74     1065.54    160.83 o 
   5   4   2     5494.16     5019.49     80.67 o 
   6   4   2     1698.48     2015.00     86.74 o 
   7   4   2     1172.37     1381.10     53.91 o 
   8   4   2      705.55      640.73     29.74 o 
   9   4   2        7.82       41.77     31.31 o 
  10   4   2     2788.73     2420.00     17.49 o 
  11   4   2       36.20       40.93      6.98 o 
  12   4   2       64.25      106.58     41.66 o 
  13   4   2      520.68      577.16     36.50 o 
  14   4   2      120.99      111.41     24.30 o 
  15   4   2       54.86       74.41     20.05 o 
  16   4   2       94.38      161.31     33.10 o 
  17   4   2       75.46       77.85     46.68 o 
 -17   5   2       49.42       47.24     20.54 o 
 -16   5   2      499.61      413.20      9.27 o 
 -15   5   2      304.71      274.26     93.09 o 
 -14   5   2      462.31      471.42     16.20 o 
 -13   5   2      263.60      309.48     28.58 o 
 -12   5   2      333.44      339.21     49.44 o 
 -11   5   2      297.28      358.57     48.27 o 
 -10   5   2      112.58      200.87     38.55 o 
  -9   5   2       18.33       16.55     16.31 o 
  -8   5   2      155.93      283.97     80.32 o 
  -7   5   2      332.92      379.84     34.65 o 
  -6   5   2      276.97      304.10     45.50 o 
  -5   5   2     1211.71     1157.66     83.09 o 
  -4   5   2       58.50       60.92     11.36 o 
  -3   5   2     1286.50     1180.75     32.80 o 
  -2   5   2      305.56      427.73     62.57 o 
  -1   5   2      615.56      637.94     33.80 o 
   0   5   2     2688.67     2544.80    186.28 o 
   1   5   2       29.10       58.42     22.48 o 
   2   5   2      236.43      191.22     49.40 o 
   3   5   2      195.11      158.05      9.67 o 
   4   5   2      431.32      497.31     49.93 o 
   5   5   2        3.75       34.32     62.13 o 
   6   5   2      487.93      450.49     65.03 o 
   7   5   2       17.49       27.42     41.79 o 
   8   5   2      185.29      148.57     72.29 o 
   9   5   2        3.14        4.34     20.45 o 
  10   5   2      595.40      512.31     32.19 o 
  11   5   2      680.09      728.17     40.94 o 
  12   5   2       18.98       20.31      7.09 o 
  13   5   2       25.13       30.14      8.21 o 
  14   5   2       20.21       55.05     43.16 o 
  15   5   2      268.75      264.37     69.66 o 
 -14   6   2      161.61      146.83     43.66 o 
 -13   6   2       40.87       65.26     22.51 o 
 -12   6   2      146.30      169.29     48.85 o 
 -11   6   2       37.25       57.76     29.72 o 
 -10   6   2      105.47      104.57     30.85 o 
  -9   6   2       23.51       34.53     17.02 o 
  -8   6   2        4.13       39.59     61.24 o 
  -7   6   2       71.79       73.74     12.85 o 
  -6   6   2      923.02      776.54     40.29 o 
  -5   6   2       17.73       52.41     43.17 o 
  -4   6   2       56.36       64.15     41.93 o 
  -3   6   2       33.75       34.60      8.48 o 
  -2   6   2      195.57      206.62     52.28 o 
  -1   6   2       23.86       48.98     68.57 o 
   0   6   2       80.94      126.83     76.69 o 
   1   6   2       36.72       36.14      8.41 o 
   2   6   2       10.50       36.31     68.90 o 
   3   6   2       97.39       91.72     22.52 o 
   4   6   2      122.66      101.59     20.24 o 
   5   6   2       58.55       49.74     28.39 o 
   6   6   2        7.84       30.84     50.96 o 
   7   6   2      199.76      192.04     25.69 o 
   8   6   2       45.24       52.47     22.66 o 
   9   6   2       59.12       99.86     47.11 o 
  10   6   2        1.42        2.18      9.89 o 
  11   6   2       62.56      106.85     76.73 o 
  12   6   2      225.02      197.26     52.05 o 
  -9   7   2       66.14      111.66     46.55 o 
  -8   7   2        0.10        6.28      9.22 o 
  -7   7   2       51.57      130.00     60.71 o 
  -6   7   2      210.93      345.16     71.20 o 
  -5   7   2      102.95      119.00     33.46 o 
  -4   7   2        0.35        4.51     11.02 o 
  -3   7   2      244.39      265.07     65.45 o 
  -2   7   2        0.24        2.64     16.45 o 
   0   7   2       46.57       81.05     69.17 o 
   1   7   2       17.17       21.48     14.17 o 
   2   7   2       26.20       84.21     67.27 o 
   3   7   2       42.50       41.65     45.74 o 
   4   7   2       33.29       49.39     18.72 o 
   5   7   2       16.37       48.61     26.74 o 
   6   7   2       47.12       39.68     23.88 o 
   7   7   2        4.68       14.51     37.95 o 
   8   7   2        4.31        3.69     58.78 o 
 -22   1   3       66.72      140.48     37.10 o 
 -21   1   3       17.30       14.10      9.52 o 
 -20   1   3       67.07       67.41      5.36 o 
 -19   1   3       64.37      133.17     48.99 o 
 -18   1   3      282.88      283.99     17.31 o 
 -17   1   3       39.77       39.22     11.32 o 
 -16   1   3       91.67      117.85     20.56 o 
 -15   1   3     2250.99     2085.72     29.76 o 
 -14   1   3     1701.70     1786.17     37.77 o 
 -13   1   3      827.47      841.54     32.38 o 
 -12   1   3      730.41      786.55     28.27 o 
 -11   1   3     1587.16     1478.17     32.40 o 
 -10   1   3     1537.29     1682.59    128.09 o 
  -9   1   3     9136.41     8514.80     50.16 o 
  -8   1   3     9301.92     8848.01     86.85 o 
  -7   1   3       95.75      128.84      9.76 o 
  -6   1   3      648.56      686.94     33.45 o 
  -5   1   3     3738.52     3878.17     43.86 o 
  -4   1   3      385.73      434.06     63.47 o 
  -3   1   3       15.99       46.38     19.09 o 
  -2   1   3     3696.08     3717.26     25.57 o 
  -1   1   3     9164.56     8641.55     45.35 o 
   0   1   3    51305.97    48944.68     54.54 o 
   1   1   3     7190.60     7235.14     54.48 o 
   2   1   3       72.85       85.46     14.92 o 
   3   1   3        4.83       10.50      8.18 o 
   4   1   3     6592.49     6253.63    155.23 o 
   5   1   3      274.08      288.30     23.23 o 
   6   1   3      856.46     1025.98     40.45 o 
   7   1   3     3981.29     4081.80     58.73 o 
   8   1   3      192.34      187.04     37.19 o 
   9   1   3       12.89       61.25     30.75 o 
  10   1   3      210.34      211.45     32.12 o 
  11   1   3      146.21      131.86     51.97 o 
  12   1   3      597.58      569.17     12.98 o 
  13   1   3     1395.82     1465.29     57.10 o 
  14   1   3        4.42        7.72     57.27 o 
  15   1   3      791.22      762.01     79.64 o 
  16   1   3      646.68      740.51     81.57 o 
  17   1   3      812.22      859.35     70.64 o 
  18   1   3      257.55      257.47     37.59 o 
  19   1   3      132.37      144.73     40.36 o 
  20   1   3        7.34       26.65     40.55 o 
 -22   2   3      175.77      204.29     65.70 o 
 -21   2   3      845.03      803.06    136.50 o 
 -20   2   3        0.26       12.81     21.84 o 
 -19   2   3     1154.05     1195.83     37.02 o 
 -18   2   3      292.76      277.39     66.03 o 
 -17   2   3     2207.72     2182.59     39.68 o 
 -16   2   3       22.48       32.50      8.37 o 
 -15   2   3       43.72       73.65     22.91 o 
 -14   2   3     1179.53     1312.37     47.92 o 
 -13   2   3       19.07       33.44     11.17 o 
 -12   2   3      647.09      596.26     27.73 o 
 -11   2   3      783.40      835.28     23.81 o 
 -10   2   3     2960.67     3062.09     34.61 o 
  -9   2   3        8.91       29.20     21.33 o 
  -8   2   3    13352.45    12745.00    111.38 o 
  -7   2   3     1698.47     1942.56    111.19 o 
  -6   2   3     5261.18     5021.31     99.07 o 
  -5   2   3     1623.33     1561.66     66.58 o 
  -4   2   3    12068.50    11596.82    449.28 o 
  -3   2   3     6476.07     5826.94    310.76 o 
  -2   2   3      805.92      882.05     52.11 o 
  -1   2   3     7141.37     7076.42    108.12 o 
   0   2   3       17.01       28.77     57.04 o 
   1   2   3     2841.00     2886.37     36.13 o 
   2   2   3     1220.84     1156.59     57.65 o 
   3   2   3     1897.08     2249.36     47.39 o 
   4   2   3        6.56       61.29     40.19 o 
   5   2   3     2986.20     2786.81    113.55 o 
   6   2   3      285.05      292.48     33.14 o 
   7   2   3     5229.60     4844.46    113.33 o 
   8   2   3     6161.05     5830.22    156.43 o 
   9   2   3      126.70      159.61     16.28 o 
  10   2   3     2353.94     2273.10     70.73 o 
  11   2   3       67.41       86.76     42.00 o 
  12   2   3     3200.65     2897.78     59.57 o 
  13   2   3      336.35      340.70     21.86 o 
  14   2   3      307.59      276.04     11.72 o 
  15   2   3      126.95      127.90     22.20 o 
  16   2   3        7.90       38.68     34.11 o 
  17   2   3       13.78       36.17     37.73 o 
  18   2   3      219.70      244.15     16.40 o 
  19   2   3      120.02      167.87     43.03 o 
 -21   3   3       19.29       18.17     15.61 o 
 -20   3   3      248.58      259.45     32.82 o 
 -19   3   3       12.81       29.29     24.88 o 
 -18   3   3      203.59      288.27     40.11 o 
 -17   3   3       20.21       39.64     15.06 o 
 -16   3   3     1934.28     1783.84     81.27 o 
 -15   3   3      264.32      241.98     35.80 o 
 -14   3   3      625.26      597.15     37.88 o 
 -13   3   3     2230.30     2083.66    107.07 o 
 -12   3   3       68.73       51.00     24.07 o 
 -11   3   3      194.37      171.30     20.62 o 
 -10   3   3      592.71      606.43     28.11 o 
  -9   3   3     2307.45     2317.55     36.05 o 
  -8   3   3      245.52      270.95     22.28 o 
  -7   3   3     1687.64     1616.77     78.91 o 
  -6   3   3     1661.45     1748.82     34.27 o 
  -5   3   3      615.40      611.25     52.58 o 
  -4   3   3     1049.11      969.23     58.56 o 
  -3   3   3     5353.21     5097.51    159.36 o 
  -2   3   3    12121.22    12131.96     75.81 o 
  -1   3   3       57.69       52.56      4.34 o 
   0   3   3      367.77      331.17     35.27 o 
   1   3   3     3399.47     3319.55     26.68 o 
   2   3   3     4238.27     3876.89     39.86 o 
   3   3   3     1558.35     1837.96     46.15 o 
   4   3   3      330.40      287.17     16.73 o 
   5   3   3      604.79      703.03     29.14 o 
   6   3   3     1294.87     1305.13    196.92 o 
   7   3   3      886.66      893.01     27.10 o 
   8   3   3      126.86      130.01     10.76 o 
   9   3   3      548.31      481.81     16.33 o 
  10   3   3       61.50       60.70      9.04 o 
  11   3   3     1205.27     1258.99     52.92 o 
  12   3   3        3.69       15.80     29.66 o 
  13   3   3      712.39      692.52     30.12 o 
  14   3   3       87.65       95.73     10.82 o 
  15   3   3      416.00      481.10     52.15 o 
  16   3   3      140.37      163.05     15.62 o 
  17   3   3      228.74      259.68     28.72 o 
  18   3   3        9.09       43.78     76.06 o 
 -19   4   3       23.45       35.10     21.67 o 
 -18   4   3        7.73       42.28     27.90 o 
 -17   4   3        1.66        8.96     26.03 o 
 -16   4   3       32.72       22.05      9.78 o 
 -15   4   3      115.28      133.53     21.15 o 
 -14   4   3        2.06       19.42     19.64 o 
 -13   4   3       13.26       18.58      9.43 o 
 -12   4   3      608.17      660.75     40.77 o 
 -11   4   3      141.90      173.54     69.80 o 
 -10   4   3     3489.11     3086.27     59.72 o 
  -9   4   3        7.80       13.57     28.11 o 
  -8   4   3       34.97       46.63      9.84 o 
  -7   4   3        9.18       13.20      6.45 o 
  -6   4   3       13.72       34.37     13.72 o 
  -5   4   3      977.72     1124.33     85.45 o 
  -4   4   3      267.86      329.17     44.03 o 
  -3   4   3        2.78        5.93     33.75 o 
  -2   4   3      322.04      298.34     18.20 o 
  -1   4   3       25.91       71.52     51.44 o 
   0   4   3     1455.18     1652.67     54.09 o 
   1   4   3     2141.63     2164.45     32.08 o 
   2   4   3      155.55      255.12     40.94 o 
   3   4   3      666.48      631.80     31.60 o 
   4   4   3       66.43       96.81     24.19 o 
   5   4   3      253.07      377.31     66.83 o 
   6   4   3      196.32      254.26     27.68 o 
   7   4   3       92.10       73.21     23.98 o 
   8   4   3        1.89        5.44     20.77 o 
   9   4   3      481.52      409.73     19.82 o 
  10   4   3      408.62      376.42     33.17 o 
  11   4   3       85.44       80.64      7.83 o 
  12   4   3      178.10      309.82     68.19 o 
  13   4   3        0.20        4.45     32.84 o 
  14   4   3      106.70      103.68     13.75 o 
  15   4   3        1.00       19.19     40.76 o 
  16   4   3       97.55      132.67     58.41 o 
  17   4   3       58.81       61.38     12.23 o 
 -17   5   3      219.79      227.64     39.60 o 
 -16   5   3      377.17      448.85     50.84 o 
 -15   5   3       20.24       21.31     19.96 o 
 -14   5   3      139.82      188.93     20.92 o 
 -13   5   3      186.36      288.06     40.85 o 
 -12   5   3       65.35       85.22     70.59 o 
 -11   5   3      511.67      463.15     20.24 o 
 -10   5   3      312.69      304.07     43.47 o 
  -9   5   3       34.29       71.24     41.15 o 
  -8   5   3        3.31       22.56     13.09 o 
  -7   5   3      108.68      153.52     79.96 o 
  -6   5   3      157.98      213.44     42.00 o 
  -5   5   3        7.47       12.20     18.74 o 
  -4   5   3      750.39      672.15     18.08 o 
  -3   5   3     1060.62     1000.59     45.12 o 
  -2   5   3        3.59        2.04      1.56 o 
  -1   5   3      122.07      135.95     29.33 o 
   0   5   3      332.32      350.23     40.91 o 
   1   5   3       14.12       35.06     28.36 o 
   2   5   3     1019.99      938.98     25.18 o 
   3   5   3      984.75     1243.72    128.64 o 
   4   5   3      143.65      131.39     84.56 o 
   5   5   3      319.98      334.60     17.40 o 
   6   5   3        3.93       31.33     39.00 o 
   7   5   3      186.70      230.16     17.82 o 
   8   5   3      144.03      268.07     53.27 o 
   9   5   3      187.93      160.22     80.11 o 
  10   5   3      169.46      176.31     60.14 o 
  11   5   3       70.50       79.90     24.65 o 
  12   5   3      200.30      253.78     29.21 o 
  13   5   3       92.07       83.58     44.28 o 
  14   5   3        0.33        0.79     39.57 o 
  15   5   3        8.36       22.19     25.62 o 
 -14   6   3       84.38       79.73      7.77 o 
 -13   6   3       10.31        9.48      8.91 o 
 -12   6   3       23.41       18.47      1.33 o 
 -11   6   3      233.09      323.82     73.87 o 
 -10   6   3      202.89      226.10     38.48 o 
  -9   6   3      217.09      253.25     52.23 o 
  -8   6   3      712.47      732.63     54.94 o 
  -7   6   3      148.91      181.92     25.36 o 
  -6   6   3      378.14      384.59     43.37 o 
  -5   6   3      543.97      577.58     46.04 o 
  -4   6   3      190.35      231.13     66.12 o 
  -3   6   3      663.23      617.83     60.96 o 
  -2   6   3        3.04       17.88     57.94 o 
  -1   6   3      190.49      313.60     57.89 o 
   0   6   3        0.50       14.65     19.33 o 
   1   6   3       16.16       19.50     26.64 o 
   2   6   3        1.16       15.49      7.47 o 
   3   6   3      684.67      628.76     41.98 o 
   4   6   3      314.45      298.62     39.82 o 
   5   6   3      930.30      829.03     40.19 o 
   6   6   3       98.68      125.14     37.51 o 
   7   6   3        1.67       46.15     38.56 o 
   8   6   3      367.12      343.72     34.84 o 
   9   6   3        5.55        4.46      8.47 o 
  10   6   3      120.48      186.09     39.82 o 
  11   6   3       85.53       99.87     24.79 o 
  12   6   3      208.19      202.92     19.55 o 
  -9   7   3      192.20      190.93      6.19 o 
  -8   7   3       90.90      175.53     51.13 o 
  -7   7   3       55.76       43.64     43.23 o 
  -6   7   3        2.84       10.94     70.32 o 
  -5   7   3      341.78      301.64     46.31 o 
  -4   7   3      160.42      158.75     25.83 o 
  -3   7   3       48.88       83.07     66.55 o 
  -2   7   3        2.78       23.61     55.46 o 
  -1   7   3       20.14       38.19     54.65 o 
   0   7   3      232.68      321.92     44.27 o 
   1   7   3       11.76       22.52     13.59 o 
   2   7   3       61.89       57.61     28.08 o 
   3   7   3        1.31       15.19     16.46 o 
   4   7   3       74.55       78.21     31.61 o 
   5   7   3        3.29       35.90     37.36 o 
   6   7   3        9.74       17.09     23.53 o 
   7   7   3      201.84      252.86     37.80 o 
 -22   0   4      121.98      255.39     79.44 o 
 -21   0   4     1534.35     1456.51     97.08 o 
 -20   0   4      104.80       97.55     59.25 o 
 -19   0   4      384.24      428.98     40.54 o 
 -18   0   4      476.23      559.58     54.48 o 
 -17   0   4     1446.84     1574.43    195.24 o 
 -16   0   4     5173.37     4920.29     33.16 o 
 -15   0   4      642.12      618.86     45.84 o 
 -14   0   4     3768.07     3721.66     77.43 o 
 -13   0   4      247.61      365.24     35.42 o 
 -12   0   4     6447.18     5875.08     36.34 o 
 -11   0   4     1031.78     1310.15    100.01 o 
 -10   0   4       54.90       80.30     41.45 o 
  -9   0   4      632.55      637.16     41.16 o 
  -8   0   4     3363.32     3228.70     47.54 o 
  -7   0   4      416.80      509.35     39.66 o 
  -6   0   4    12722.81    12253.65    143.40 o 
  -5   0   4     6456.90     6365.45     75.82 o 
  -4   0   4     1528.59     1804.00    162.20 o 
  -3   0   4    17297.89    17453.15     88.78 o 
  -2   0   4     3446.69     3379.92     25.49 o 
  -1   0   4      189.44      364.99     45.68 o 
   0   0   4    82046.77    77891.38    270.18 o 
   1   0   4    57976.20    54277.97    338.49 o 
   2   0   4    11068.95    10918.88    548.51 o 
   3   0   4     4367.26     4316.02    273.74 o 
   4   0   4      598.60      558.57     16.45 o 
   5   0   4     1713.25     2016.88     33.99 o 
   6   0   4     3950.78     3702.64     68.21 o 
   7   0   4     2593.45     2632.14     40.52 o 
   8   0   4     1885.33     1783.13     18.52 o 
   9   0   4     8073.35     7593.73     78.64 o 
  10   0   4     5741.05     5392.43     24.28 o 
  11   0   4      917.54     1121.72    137.37 o 
  12   0   4     1156.06     1165.10     58.49 o 
  13   0   4     1319.36     1635.02    107.50 o 
  14   0   4      328.44      332.56     11.09 o 
  15   0   4     1919.67     1735.03     10.14 o 
  16   0   4      193.38      351.99     84.94 o 
  17   0   4       27.34       53.47    101.44 o 
  18   0   4       19.49        9.76     82.48 o 
  19   0   4        6.34       66.55    111.20 o 
 -22   1   4      439.59      458.26     22.28 o 
 -21   1   4      227.91      291.32     34.71 o 
 -20   1   4      162.47      161.09     24.22 o 
 -19   1   4      261.91      321.36     37.67 o 
 -18   1   4      108.59      116.58     19.89 o 
 -17   1   4      538.11      531.06     18.81 o 
 -16   1   4      305.31      342.66     23.28 o 
 -15   1   4       30.06       37.22      9.10 o 
 -14   1   4     1678.21     1562.92     25.66 o 
 -13   1   4     2815.05     2617.10    114.11 o 
 -12   1   4      187.23      294.56     26.64 o 
 -11   1   4     3448.96     3434.69    113.62 o 
 -10   1   4     1479.64     1798.12     32.14 o 
  -9   1   4      983.41      981.27     16.37 o 
  -8   1   4     6603.60     6333.47     53.27 o 
  -7   1   4     8986.98     8350.93    140.53 o 
  -6   1   4    15571.12    15750.31    231.05 o 
  -5   1   4     2124.31     2077.86    110.78 o 
  -4   1   4      544.10      586.11     28.14 o 
  -3   1   4        3.62       14.69     43.01 o 
  -2   1   4     5292.69     5245.75     97.26 o 
  -1   1   4     4108.16     4062.96    106.34 o 
   0   1   4    28994.73    27350.41    247.56 o 
   1   1   4     2990.47     3023.42     97.98 o 
   2   1   4     3738.31     3725.19     88.49 o 
   3   1   4       14.52       38.67     21.04 o 
   4   1   4     3083.28     2865.71     21.17 o 
   5   1   4     6393.12     6430.41     44.27 o 
   6   1   4        5.11       12.71      4.77 o 
   7   1   4     1882.81     1952.39     62.93 o 
   8   1   4     1370.15     1347.07     31.25 o 
   9   1   4     1237.58     1388.33     34.75 o 
  10   1   4       15.57       19.45     24.21 o 
  11   1   4       69.19      131.66     66.22 o 
  12   1   4        4.73       21.17     32.10 o 
  13   1   4      405.08      508.32     45.64 o 
  14   1   4        9.47        8.66     14.69 o 
  15   1   4      742.60      754.82     61.88 o 
  16   1   4      295.45      360.45     46.67 o 
  17   1   4       68.60       69.79     43.62 o 
  18   1   4      557.80      455.09     15.69 o 
  19   1   4        4.06       18.49     38.27 o 
 -22   2   4       70.91       74.23     39.80 o 
 -21   2   4       25.42       97.66     52.04 o 
 -20   2   4        0.32        0.48      7.20 o 
 -19   2   4      219.79      224.62      7.96 o 
 -18   2   4      288.92      303.39     41.96 o 
 -17   2   4        1.47       16.83     25.45 o 
 -16   2   4      220.83      255.73     21.94 o 
 -15   2   4      227.39      218.32     27.99 o 
 -14   2   4      499.63      521.94     17.29 o 
 -13   2   4      320.48      378.59     27.15 o 
 -12   2   4      420.94      470.61     22.60 o 
 -11   2   4      135.71      125.76     23.91 o 
 -10   2   4     1360.47     1240.97    155.05 o 
  -9   2   4       44.80       49.08      8.65 o 
  -8   2   4     1439.58     1444.73     82.43 o 
  -7   2   4       33.71       55.62     16.33 o 
  -6   2   4      126.13      133.54      4.50 o 
  -5   2   4       16.32       52.83     16.44 o 
  -4   2   4     1130.70     1128.69     54.08 o 
  -3   2   4      154.39      228.73     35.29 o 
  -2   2   4      923.77      864.49     14.10 o 
  -1   2   4     1313.37     1437.66     45.54 o 
   0   2   4      457.07      515.62     20.96 o 
   1   2   4     2535.01     2674.24     40.41 o 
   2   2   4      156.10      167.28     28.31 o 
   3   2   4     2364.86     2296.55     46.86 o 
   4   2   4      957.29     1134.48     75.11 o 
   5   2   4        3.49       10.47     23.32 o 
   6   2   4      598.71      625.49     21.17 o 
   7   2   4     1994.52     2113.67     37.49 o 
   8   2   4     2760.62     2649.79     52.72 o 
   9   2   4      404.11      401.72      9.26 o 
  10   2   4        7.40       22.64     58.18 o 
  11   2   4      251.66      251.59     36.92 o 
  12   2   4      303.85      290.72      7.99 o 
  13   2   4       58.28       95.15     35.44 o 
  14   2   4        0.85       11.22     15.48 o 
  15   2   4      126.33      185.98     39.43 o 
  16   2   4       13.50       11.35      3.50 o 
  17   2   4       76.61       66.51     66.15 o 
  18   2   4        3.80       11.71     10.26 o 
  19   2   4       35.33       35.13      6.19 o 
 -21   3   4      119.86      136.18     32.28 o 
 -20   3   4       38.55       75.62     62.86 o 
 -19   3   4      111.83      108.36     17.52 o 
 -18   3   4        3.56        8.00      8.04 o 
 -17   3   4        2.42       14.87     21.93 o 
 -16   3   4      314.60      320.55     22.10 o 
 -15   3   4        4.37       16.14     16.97 o 
 -14   3   4      558.61      510.76     13.88 o 
 -13   3   4     1349.59     1287.74     85.53 o 
 -12   3   4        2.74       46.12     40.68 o 
 -11   3   4     1598.85     1739.99     71.07 o 
 -10   3   4      154.08      145.94     14.36 o 
  -9   3   4     1884.55     2091.08     47.88 o 
  -8   3   4      255.80      292.84     18.14 o 
  -7   3   4       98.29      121.09     18.45 o 
  -6   3   4     2357.59     2520.34     43.35 o 
  -5   3   4      197.96      267.96     26.37 o 
  -4   3   4       39.83       50.86     24.08 o 
  -3   3   4       34.01       86.69     46.26 o 
  -2   3   4      103.95      145.89     60.45 o 
  -1   3   4        7.76       29.80     19.35 o 
   0   3   4      377.22      397.94     20.76 o 
   1   3   4     1654.08     1727.35    125.71 o 
   2   3   4     2124.70     2141.58     34.02 o 
   3   3   4     1066.50      944.11    125.26 o 
   4   3   4      644.58      629.32     15.39 o 
   5   3   4     1940.03     1936.50     98.30 o 
   6   3   4        0.63       24.21     39.80 o 
   7   3   4     1270.27     1479.44     53.46 o 
   8   3   4       16.16       30.27     11.64 o 
   9   3   4      688.24      598.56      9.81 o 
  10   3   4       30.74       53.82     14.57 o 
  11   3   4     1146.72     1481.15    129.49 o 
  12   3   4       15.92       18.49      1.95 o 
  13   3   4       23.01       35.81     11.82 o 
  14   3   4       23.91       45.24     15.86 o 
  15   3   4      332.85      426.50     42.24 o 
  16   3   4        1.26        1.82     42.10 o 
  17   3   4       27.61       23.13     26.87 o 
  18   3   4      251.11      328.44     49.58 o 
 -19   4   4     1579.22     1337.44     42.52 o 
 -18   4   4      340.84      322.76     57.31 o 
 -17   4   4      294.18      388.75     39.91 o 
 -16   4   4      841.54      753.25     58.35 o 
 -15   4   4      108.97      133.06     31.50 o 
 -14   4   4      942.37     1179.79     61.47 o 
 -13   4   4      557.80      515.50     66.97 o 
 -12   4   4      218.30      262.98     20.33 o 
 -11   4   4      183.01      189.66     31.81 o 
 -10   4   4       14.63       20.65     21.59 o 
  -9   4   4      177.21      220.60     83.76 o 
  -8   4   4     1842.78     1797.80     56.35 o 
  -7   4   4       60.13       66.88     13.39 o 
  -6   4   4     2852.76     2578.88    152.41 o 
  -5   4   4     6679.86     6107.23     29.98 o 
  -4   4   4      710.17      660.61     42.40 o 
  -3   4   4     1896.01     2077.29     81.29 o 
  -2   4   4     1001.85      944.88     28.06 o 
  -1   4   4     5429.52     4849.32     28.64 o 
   0   4   4     3983.36     3609.64    118.93 o 
   1   4   4       28.48       36.12      8.22 o 
   2   4   4      347.50      394.07     20.83 o 
   3   4   4       24.94       34.13     35.24 o 
   4   4   4       40.20       51.34     47.82 o 
   5   4   4      214.17      298.35     31.64 o 
   6   4   4       81.94      181.67     67.26 o 
   7   4   4     2085.08     1981.97     33.65 o 
   8   4   4     1163.23     1042.89     24.78 o 
   9   4   4       31.35       33.22      5.85 o 
  10   4   4     1144.00     1007.71     13.19 o 
  11   4   4      324.08      317.61     24.85 o 
  12   4   4      375.91      328.41     27.97 o 
  13   4   4      564.56      621.41     58.14 o 
  14   4   4       42.71       50.52     21.61 o 
  15   4   4       76.39       69.16     37.09 o 
  16   4   4       31.88       50.54     23.58 o 
 -17   5   4       69.20       67.23     12.25 o 
 -16   5   4      117.35      110.14     80.34 o 
 -15   5   4      111.14       99.05     45.68 o 
 -14   5   4      202.62      170.58     97.93 o 
 -13   5   4      465.03      528.60     82.59 o 
 -12   5   4      209.09      256.41     44.67 o 
 -11   5   4     1237.22     1496.16     83.50 o 
 -10   5   4       55.10       48.71     18.89 o 
  -9   5   4      237.95      262.57     58.57 o 
  -8   5   4     1017.11     1173.99     68.59 o 
  -7   5   4      208.09      286.92     46.78 o 
  -6   5   4       33.49       82.46     72.98 o 
  -5   5   4     1146.50     1082.24     30.30 o 
  -4   5   4      410.75      414.83     53.45 o 
  -3   5   4       92.61       94.93     67.73 o 
  -2   5   4      835.69      744.28     43.82 o 
  -1   5   4      209.55      278.12     32.11 o 
   0   5   4     1923.09     2070.53     59.59 o 
   1   5   4      117.89      177.51     45.39 o 
   2   5   4     1347.23     1494.60     46.14 o 
   3   5   4      912.53      812.53     66.27 o 
   4   5   4      770.28      829.43     65.87 o 
   5   5   4     1831.09     1818.02     74.63 o 
   6   5   4      176.20      194.78     40.69 o 
   7   5   4       46.90       63.97     21.61 o 
   8   5   4        0.14        7.04     37.49 o 
   9   5   4      114.17      274.63     65.50 o 
  10   5   4        4.95       30.59     57.61 o 
  11   5   4       98.43      144.28     32.47 o 
  12   5   4        0.43        9.67     13.06 o 
  13   5   4       74.40      146.75     49.98 o 
  14   5   4        0.82       24.94     14.99 o 
 -14   6   4        3.59       13.14      4.64 o 
 -13   6   4       74.02       53.83     30.06 o 
 -12   6   4      330.25      427.26    113.10 o 
 -11   6   4       57.24       89.87     62.57 o 
 -10   6   4       14.66       27.30    100.68 o 
  -9   6   4       40.71       52.39     30.20 o 
  -8   6   4      107.77      124.98     15.77 o 
  -7   6   4      208.00      184.58     40.15 o 
  -6   6   4        8.85       11.43      9.45 o 
  -5   6   4        7.90        5.78     49.51 o 
  -4   6   4        4.28       13.99     50.58 o 
  -3   6   4      145.65      163.30     52.28 o 
  -2   6   4        4.18       25.50     63.50 o 
  -1   6   4        8.54       18.64     31.57 o 
   0   6   4        6.31       13.48     17.40 o 
   1   6   4      279.67      283.64     75.60 o 
   2   6   4        0.43       25.50     36.46 o 
   3   6   4       23.65       45.73     43.82 o 
   4   6   4       18.64       19.99     63.04 o 
   5   6   4      235.89      229.47     26.97 o 
   6   6   4      276.08      214.62     16.43 o 
   7   6   4      124.88      289.06     67.02 o 
   8   6   4       26.22       21.74     21.63 o 
   9   6   4       70.44      107.52     52.20 o 
  10   6   4       13.68       50.09     33.57 o 
  11   6   4       30.13       79.24     82.96 o 
  -9   7   4       21.10       67.02     65.89 o 
  -8   7   4       31.56       23.98      5.78 o 
  -7   7   4        0.52       22.85     55.46 o 
  -6   7   4        3.65        3.18     35.67 o 
  -5   7   4      339.18      269.85     13.89 o 
  -4   7   4       13.09       29.36     26.37 o 
  -3   7   4       14.36       22.91     23.85 o 
  -1   7   4      316.50      439.51     68.10 o 
   0   7   4       41.92       70.44     48.06 o 
   1   7   4        1.25        6.53     33.07 o 
   2   7   4       41.28       37.79     65.76 o 
   3   7   4       60.36       90.18     53.14 o 
   4   7   4       38.87       47.32     51.42 o 
   5   7   4       63.92       78.48     16.58 o 
   6   7   4        3.99       33.24     39.43 o 
 -22   1   5      313.43      406.60     91.20 o 
 -21   1   5      138.16      284.92     48.07 o 
 -20   1   5      146.44      212.38     57.69 o 
 -19   1   5      780.05      721.13     79.48 o 
 -18   1   5       88.92       78.77     12.30 o 
 -17   1   5       11.26       15.76      7.36 o 
 -16   1   5       74.76       70.80     37.41 o 
 -15   1   5     3233.00     2861.52     88.32 o 
 -14   1   5      229.06      365.73     36.35 o 
 -13   1   5      361.95      373.30     22.87 o 
 -12   1   5      524.69      606.74     22.62 o 
 -11   1   5     5378.46     5038.86    100.33 o 
 -10   1   5     4097.92     4028.96     48.95 o 
  -9   1   5     2104.48     2025.70    138.07 o 
  -8   1   5      101.48      132.27     19.23 o 
  -7   1   5     1839.98     1885.16     42.94 o 
  -6   1   5     1752.89     1628.27    117.38 o 
  -5   1   5       19.91       58.90     22.66 o 
  -4   1   5     3380.15     3308.71    180.08 o 
  -3   1   5     1935.28     2047.66     48.00 o 
  -2   1   5       53.87       56.81     16.28 o 
  -1   1   5      149.30      252.49     31.98 o 
   0   1   5     1933.63     1986.41     50.50 o 
   1   1   5     4974.76     4816.76     44.16 o 
   2   1   5     1164.57     1201.70     32.33 o 
   3   1   5     1010.77      980.24     18.70 o 
   4   1   5      496.38      429.27     24.49 o 
   5   1   5      118.32      123.90     12.96 o 
   6   1   5     1528.62     1705.38     56.81 o 
   7   1   5     2572.62     2520.33     86.90 o 
   8   1   5     1072.24     1177.67     67.95 o 
   9   1   5     1393.12     1361.26     37.16 o 
  10   1   5      475.28      421.83     62.42 o 
  11   1   5      393.47      452.12     22.08 o 
  12   1   5     1399.54     1304.90    108.73 o 
  13   1   5      835.66      752.11     41.14 o 
  14   1   5       61.37       97.86     51.38 o 
  15   1   5       76.62       79.68     76.90 o 
  16   1   5      158.97      268.32     49.27 o 
  17   1   5       49.91       54.84     31.95 o 
  18   1   5      147.19      185.18     58.82 o 
  19   1   5        0.59       36.13     60.19 o 
 -22   2   5       51.32       64.73     21.24 o 
 -21   2   5      191.74      278.03     58.22 o 
 -20   2   5       40.70       44.12     53.07 o 
 -19   2   5      470.89      447.78     38.89 o 
 -18   2   5      689.64      680.94     47.48 o 
 -17   2   5        2.01       27.37     41.93 o 
 -16   2   5     3140.86     2880.87     52.79 o 
 -15   2   5        0.25        1.65      2.72 o 
 -14   2   5     3803.85     3594.24     92.78 o 
 -13   2   5      459.41      506.75     29.36 o 
 -12   2   5     3017.19     3059.98     37.31 o 
 -11   2   5     2150.43     2322.87     36.92 o 
 -10   2   5      843.78      755.99     20.85 o 
  -9   2   5     1998.89     1876.47    102.27 o 
  -8   2   5      102.63      127.25     20.21 o 
  -7   2   5     5454.14     5444.38     73.21 o 
  -6   2   5     3852.32     3843.81     87.30 o 
  -5   2   5     5044.07     5162.62     51.44 o 
  -4   2   5       28.11       33.05     18.03 o 
  -3   2   5     5969.80     5994.18     60.63 o 
  -2   2   5     1034.69     1024.38     38.95 o 
  -1   2   5     1811.98     2021.53     77.76 o 
   0   2   5      858.64      898.45     19.79 o 
   1   2   5     2244.39     2462.47     42.90 o 
   2   2   5    18165.23    17475.94    301.38 o 
   3   2   5     2148.90     2196.59     49.47 o 
   4   2   5     3710.28     3442.32     28.21 o 
   5   2   5      411.37      375.97     34.43 o 
   6   2   5     1254.37     1363.45     54.49 o 
   7   2   5       93.30      165.99     50.56 o 
   8   2   5     1141.43     1096.01     43.59 o 
   9   2   5        8.77       18.92     12.03 o 
  10   2   5     1662.49     1576.72     11.61 o 
  11   2   5       39.42       52.76     13.86 o 
  12   2   5      563.84      618.18     45.37 o 
  13   2   5      819.00      707.10     13.08 o 
  14   2   5       80.51       87.61     12.87 o 
  15   2   5      976.62      840.45    340.57 o 
  16   2   5       54.17       68.28     33.53 o 
  17   2   5       90.59      113.50     33.01 o 
  18   2   5      237.96      323.54     37.82 o 
 -21   3   5      316.23      354.69     27.97 o 
 -20   3   5       67.99      122.74     50.12 o 
 -19   3   5      655.96      559.05     14.22 o 
 -18   3   5       13.08       39.30     15.83 o 
 -17   3   5      641.95      525.82     34.29 o 
 -16   3   5       21.31       30.77      6.03 o 
 -15   3   5      119.31      144.02     29.90 o 
 -14   3   5       25.05       39.11     15.18 o 
 -13   3   5     1094.29     1104.24    116.77 o 
 -12   3   5      940.76      873.22     39.17 o 
 -11   3   5     1515.98     1573.97     73.13 o 
 -10   3   5      642.08      645.22     49.89 o 
  -9   3   5     1060.20      971.78     20.15 o 
  -8   3   5     3877.51     3496.07    172.91 o 
  -7   3   5        2.77       19.01     29.90 o 
  -6   3   5     1731.97     1901.87     54.53 o 
  -5   3   5     1034.52      995.71     40.35 o 
  -4   3   5     8485.46     7743.88    108.30 o 
  -3   3   5     4154.18     3927.28     91.66 o 
  -2   3   5     1315.83     1509.52    110.74 o 
  -1   3   5       58.84      109.18     19.29 o 
   0   3   5      478.64      506.22     28.49 o 
   1   3   5      207.71      200.77     18.04 o 
   2   3   5      673.04      664.57     21.11 o 
   3   3   5     1631.47     1553.94     27.77 o 
   4   3   5      280.78      303.50     22.21 o 
   5   3   5     3505.24     3109.13     12.20 o 
   6   3   5        6.94       35.90     43.16 o 
   7   3   5     2436.30     2448.85     57.90 o 
   8   3   5        8.06       13.21     14.48 o 
   9   3   5      261.06      264.56     35.23 o 
  10   3   5     1586.40     1809.03     60.21 o 
  11   3   5     1025.77      915.63     33.70 o 
  12   3   5       18.55       16.94      8.32 o 
  13   3   5      577.24      529.19     17.59 o 
  14   3   5       41.90      119.89     48.41 o 
  15   3   5       15.22       13.55     10.07 o 
  16   3   5       51.75       46.25     12.51 o 
  17   3   5        1.61       13.91     31.77 o 
 -19   4   5        7.04       16.15      9.24 o 
 -18   4   5       55.01       83.90     50.01 o 
 -17   4   5       50.69       59.05     33.00 o 
 -16   4   5       49.37       61.14     76.00 o 
 -15   4   5      293.59      296.33     20.64 o 
 -14   4   5      288.72      316.23     45.03 o 
 -13   4   5       14.90       30.28     29.17 o 
 -12   4   5      183.29      208.34     21.35 o 
 -11   4   5       27.18       50.37     17.20 o 
 -10   4   5      961.31     1183.62    152.06 o 
  -9   4   5        2.32       11.89     17.11 o 
  -8   4   5      303.25      321.76     39.46 o 
  -7   4   5       32.90       44.49     52.76 o 
  -6   4   5        0.05       11.89     24.92 o 
  -5   4   5      301.84      347.93     38.63 o 
  -4   4   5      139.16      138.26     24.51 o 
  -3   4   5      117.36      280.33     59.20 o 
  -2   4   5        0.80       21.36     46.70 o 
  -1   4   5       33.86       54.22     13.25 o 
   0   4   5      852.58      961.88    125.81 o 
   1   4   5       57.19       92.04     31.66 o 
   2   4   5        3.55        8.36     24.89 o 
   3   4   5       88.79      110.26     29.79 o 
   4   4   5       57.06       67.98     32.67 o 
   5   4   5      413.62      463.42     22.39 o 
   6   4   5      675.11      577.63     66.74 o 
   7   4   5       18.69       31.87     21.40 o 
   8   4   5       10.94       24.83     15.40 o 
   9   4   5       30.84       66.80     35.35 o 
  10   4   5        1.00        6.92     35.29 o 
  11   4   5      142.74      126.09      4.70 o 
  12   4   5       20.97       17.81     16.65 o 
  13   4   5        1.68        4.11      7.62 o 
  14   4   5        9.92        9.81      7.79 o 
  15   4   5        1.37       20.37     29.47 o 
  16   4   5        7.29        7.16      8.58 o 
 -17   5   5       79.67       77.50     23.18 o 
 -16   5   5      221.74      252.18     61.10 o 
 -15   5   5      192.48      191.68     19.44 o 
 -14   5   5      342.18      404.88     61.93 o 
 -13   5   5        4.21        2.97      5.28 o 
 -12   5   5        0.77        3.14     26.91 o 
 -11   5   5      122.00      118.69     38.49 o 
 -10   5   5       50.83       55.78      7.47 o 
  -9   5   5     1871.42     2018.65     57.90 o 
  -8   5   5       49.16      104.93     53.10 o 
  -7   5   5       96.29      117.99     36.34 o 
  -6   5   5        8.64       18.80     14.17 o 
  -5   5   5      613.62      641.54     56.73 o 
  -4   5   5      677.67      720.20     47.50 o 
  -3   5   5     1461.47     1543.24     54.98 o 
  -2   5   5      157.52      210.20     30.79 o 
  -1   5   5       45.70       61.82     11.97 o 
   0   5   5       46.08       39.55     10.50 o 
   1   5   5      176.94      259.51     33.17 o 
   2   5   5      375.58      479.71     68.40 o 
   3   5   5       30.98       42.53     10.57 o 
   4   5   5      648.99      554.38     42.19 o 
   5   5   5      851.68      863.23     50.85 o 
   6   5   5      150.97      202.02     72.33 o 
   7   5   5      217.71      187.29     40.17 o 
   8   5   5        3.08        3.37     16.29 o 
   9   5   5        4.39        4.29     28.44 o 
  10   5   5      288.45      348.58     55.94 o 
  11   5   5      149.25      247.56     37.68 o 
  12   5   5       10.14       22.04      9.57 o 
  13   5   5       39.27      102.69     21.16 o 
 -14   6   5      353.58      421.28     51.04 o 
 -13   6   5       29.32       27.11     11.85 o 
 -12   6   5      122.42      106.51     28.69 o 
 -11   6   5      323.41      287.33     10.52 o 
 -10   6   5       50.68       93.10     35.00 o 
  -9   6   5      102.56      111.11     89.30 o 
  -8   6   5      215.63      228.28     38.11 o 
  -7   6   5       57.66      173.74     72.10 o 
  -6   6   5      885.07      732.42     50.91 o 
  -5   6   5       78.14       99.38     56.39 o 
  -4   6   5      115.30      154.71     23.13 o 
  -3   6   5      242.62      322.13    122.48 o 
  -2   6   5       73.96       70.34     22.66 o 
  -1   6   5      351.04      309.30     12.59 o 
   0   6   5      176.43      209.33     61.68 o 
   1   6   5      257.64      249.75     59.93 o 
   2   6   5      589.16      520.15     22.90 o 
   3   6   5      536.85      452.23     36.74 o 
   4   6   5      129.77      286.34     76.49 o 
   5   6   5       20.45       34.66     61.99 o 
   6   6   5       37.80       47.20      7.96 o 
   7   6   5       17.40       35.73     29.76 o 
   8   6   5        4.14       12.03     48.76 o 
   9   6   5       22.50       33.27     42.39 o 
  10   6   5       97.93      113.12     43.72 o 
  -9   7   5       13.02       40.20     33.37 o 
  -8   7   5       16.65       44.27     34.51 o 
  -7   7   5       36.82       52.14     16.87 o 
  -6   7   5      145.49      187.14     21.33 o 
  -5   7   5        5.12       12.80     28.35 o 
  -4   7   5        3.48        3.98     14.69 o 
  -3   7   5       36.34       69.11     36.97 o 
  -2   7   5      254.31      209.22     31.28 o 
  -1   7   5       46.62       60.46     17.93 o 
   0   7   5       57.67       66.38     15.93 o 
   1   7   5       60.38       85.64     53.17 o 
   2   7   5       68.09       68.95     25.57 o 
   3   7   5       59.44      169.71     47.90 o 
   4   7   5       14.99       16.66     11.34 o 
   5   7   5       17.26       16.51     15.10 o 
 -21   0   6      198.63      235.01     38.68 o 
 -20   0   6      109.59       99.35     60.39 o 
 -19   0   6       27.46       43.99     50.15 o 
 -18   0   6      507.14      459.55     53.81 o 
 -17   0   6       54.71       42.71      8.44 o 
 -16   0   6     1214.13     1227.03     88.21 o 
 -15   0   6     1909.77     1741.31    150.17 o 
 -14   0   6     8709.30     7835.56     49.73 o 
 -13   0   6     1310.24     1176.92    188.39 o 
 -12   0   6     6282.18     5760.21    141.34 o 
 -11   0   6    10001.55     9224.49    345.71 o 
 -10   0   6      504.73      533.17     66.09 o 
  -9   0   6    14911.79    15259.57     48.86 o 
  -8   0   6     6593.14     6166.05    135.15 o 
  -7   0   6      269.97      308.34     48.10 o 
  -6   0   6     1569.69     1584.18     45.00 o 
  -5   0   6     5189.37     5139.98     89.21 o 
  -4   0   6       77.30      128.31     12.61 o 
  -3   0   6     4852.58     4740.57     16.34 o 
  -2   0   6     1350.19     1356.39     34.33 o 
  -1   0   6    12032.42    12189.47     41.40 o 
   0   0   6     7941.06     7372.02     76.74 o 
   1   0   6      193.40      211.26     31.62 o 
   2   0   6     4881.54     4700.77     32.44 o 
   3   0   6      935.33      983.53     67.88 o 
   4   0   6    10382.63     9734.83    302.46 o 
   5   0   6     1849.03     2196.80     65.39 o 
   6   0   6     1446.05     1324.03     63.34 o 
   7   0   6     3418.44     3422.80     34.74 o 
   8   0   6      375.46      433.89     80.16 o 
   9   0   6       92.52       93.25     23.95 o 
  10   0   6      237.31      255.87     37.52 o 
  11   0   6       10.49       22.94     46.83 o 
  12   0   6      740.41      801.25    122.39 o 
  13   0   6      876.36      770.54     50.15 o 
  14   0   6       31.51       79.44     75.08 o 
  15   0   6      869.60      788.07     36.69 o 
  16   0   6       54.52       74.13     50.81 o 
  17   0   6      739.41      650.05     74.23 o 
  18   0   6       51.25       95.27     78.40 o 
 -22   1   6      355.36      430.68     69.11 o 
 -21   1   6      227.69      332.46     69.30 o 
 -20   1   6      428.29      407.54     51.52 o 
 -19   1   6     1965.03     1827.63    120.53 o 
 -18   1   6       23.58       45.19     13.44 o 
 -17   1   6     1091.35     1288.77    133.75 o 
 -16   1   6      112.24      204.99     27.16 o 
 -15   1   6      171.56      269.70     34.37 o 
 -14   1   6     1898.65     1775.72     79.68 o 
 -13   1   6       20.50       37.22      6.19 o 
 -12   1   6     1817.32     1774.87     71.84 o 
 -11   1   6       69.68       90.13     10.28 o 
 -10   1   6      437.64      461.42     23.92 o 
  -9   1   6     3389.15     3546.64     93.45 o 
  -8   1   6     7299.06     6577.40     54.25 o 
  -7   1   6      576.64      593.13     35.68 o 
  -6   1   6     8694.79     8266.68    149.64 o 
  -5   1   6      560.50      644.69     42.87 o 
  -4   1   6     8702.80     8053.43     42.53 o 
  -3   1   6     1425.70     1698.83     39.90 o 
  -2   1   6     4422.86     4646.51     37.67 o 
  -1   1   6    13013.44    12052.68    352.20 o 
   0   1   6      768.41      778.61     35.12 o 
   1   1   6     2536.45     2514.12    148.02 o 
   2   1   6       69.39      102.69     45.02 o 
   3   1   6      969.70     1055.22     40.63 o 
   4   1   6       33.76       48.90     19.33 o 
   5   1   6     2531.72     2420.60     56.98 o 
   6   1   6       67.56       75.48     17.50 o 
   7   1   6      911.34      860.36     31.46 o 
   8   1   6      364.46      368.64     25.57 o 
   9   1   6      839.01      899.91     51.52 o 
  10   1   6     3145.17     2826.72     41.57 o 
  11   1   6        2.25       16.57     18.64 o 
  12   1   6      734.20      676.04     25.63 o 
  13   1   6        6.67        8.53     13.00 o 
  14   1   6       68.78      101.21     40.43 o 
  15   1   6      101.37      144.49     38.92 o 
  16   1   6       27.79       31.85     15.45 o 
  17   1   6        2.12        8.64     41.07 o 
  18   1   6       25.75       32.54     28.06 o 
 -22   2   6       31.81       25.69     11.38 o 
 -21   2   6       11.17       26.14     30.89 o 
 -20   2   6       51.73       55.04     12.61 o 
 -19   2   6      101.81       88.77     13.31 o 
 -18   2   6       32.61       41.87      6.97 o 
 -17   2   6        1.16        3.70     14.46 o 
 -16   2   6      336.25      374.97     24.04 o 
 -15   2   6        1.18       13.06     15.63 o 
 -14   2   6       19.78       51.06     34.90 o 
 -13   2   6       48.00       71.87      9.94 o 
 -12   2   6      207.38      267.99     32.71 o 
 -11   2   6      235.33      370.02     37.19 o 
 -10   2   6       69.69      104.54     19.64 o 
  -9   2   6       98.96      139.13     29.90 o 
  -8   2   6     1663.05     1803.12     70.36 o 
  -7   2   6       74.37      120.22     14.82 o 
  -6   2   6     4365.85     4142.03    109.41 o 
  -5   2   6      572.24      719.50     40.04 o 
  -4   2   6       32.99       27.12     11.91 o 
  -3   2   6      271.91      265.78     14.11 o 
  -2   2   6        6.00        9.23      5.65 o 
  -1   2   6       53.16       86.39     20.24 o 
   0   2   6      518.92      553.16     19.95 o 
   1   2   6     1257.56     1191.22     24.31 o 
   2   2   6     2552.29     2348.35     66.35 o 
   3   2   6     3502.45     3278.86    167.80 o 
   4   2   6       30.14       52.39     34.62 o 
   5   2   6      167.52      306.23     25.42 o 
   6   2   6       13.87       25.31      8.85 o 
   7   2   6        0.33       20.70     53.71 o 
   8   2   6      112.95      130.97     33.89 o 
   9   2   6       62.53       57.48     18.14 o 
  10   2   6      247.96      238.27     39.12 o 
  11   2   6      293.71      316.89     30.89 o 
  12   2   6        2.86       28.19     21.07 o 
  13   2   6      133.26      164.74     75.88 o 
  14   2   6       46.80       95.68     37.21 o 
  15   2   6       38.83       84.49     57.35 o 
  16   2   6       59.23       62.23     49.94 o 
  17   2   6       96.19      118.90     49.56 o 
 -21   3   6       65.01       82.71     15.64 o 
 -20   3   6       79.66      120.28     37.78 o 
 -19   3   6      604.64      510.04      6.40 o 
 -18   3   6        0.40        3.65     17.66 o 
 -17   3   6      804.03      777.52     56.03 o 
 -16   3   6      312.04      357.44     62.99 o 
 -15   3   6       33.96       76.65     40.35 o 
 -14   3   6      208.64      235.16     48.45 o 
 -13   3   6       98.54      139.38     55.34 o 
 -12   3   6       82.81      207.07     84.65 o 
 -11   3   6      228.85      224.97     13.65 o 
 -10   3   6       20.50       49.96     24.67 o 
  -9   3   6      335.72      330.41     17.56 o 
  -8   3   6      988.81      879.58     12.84 o 
  -7   3   6       50.27       64.44     19.90 o 
  -6   3   6      797.78      739.52     33.21 o 
  -5   3   6       40.15       71.81     16.09 o 
  -4   3   6     1073.17     1146.24     42.39 o 
  -3   3   6      915.71      936.73     37.90 o 
  -2   3   6        4.80       21.00      6.83 o 
  -1   3   6     3386.56     3253.11    153.53 o 
   0   3   6      195.04      199.84     20.26 o 
   1   3   6       72.51       60.81      6.79 o 
   2   3   6      125.19      160.23     46.66 o 
   3   3   6       69.19       83.30     25.57 o 
   4   3   6        5.88       15.63     11.66 o 
   5   3   6      105.20      109.28     14.74 o 
   6   3   6       17.06       20.39      9.53 o 
   7   3   6      379.67      359.13     56.10 o 
   8   3   6      921.04      968.30     46.63 o 
   9   3   6      360.66      449.43     42.15 o 
  10   3   6     1485.76     1274.56     21.15 o 
  11   3   6      311.31      401.86     32.12 o 
  12   3   6      150.48      151.94     59.66 o 
  13   3   6       19.74       43.06     55.32 o 
  14   3   6       28.81       46.46     16.89 o 
  15   3   6       70.66      129.34     26.78 o 
  16   3   6       62.63       75.25     16.84 o 
 -19   4   6        0.64       15.76     28.91 o 
 -18   4   6       12.60        9.59      3.89 o 
 -17   4   6      102.00      128.64     17.21 o 
 -16   4   6      440.61      411.35     27.16 o 
 -15   4   6       13.08       44.99     65.92 o 
 -14   4   6     1482.00     1300.42    188.98 o 
 -13   4   6       86.35       96.39     53.07 o 
 -12   4   6      626.62      546.93     21.69 o 
 -11   4   6     1587.35     1701.76     51.19 o 
 -10   4   6      427.89      600.39     82.61 o 
  -9   4   6     3968.27     3670.70     30.49 o 
  -8   4   6       35.99       59.37     23.27 o 
  -7   4   6     1642.84     1524.40     27.06 o 
  -6   4   6     3381.66     3462.83     57.18 o 
  -5   4   6      205.46      249.82     32.01 o 
  -4   4   6     1581.44     1773.23     84.87 o 
  -3   4   6     2503.74     2256.00    208.38 o 
  -2   4   6      435.94      465.13     33.98 o 
  -1   4   6     1253.37     1448.97     77.46 o 
   0   4   6      330.01      411.91     29.01 o 
   1   4   6     1297.74     1509.41    111.03 o 
   2   4   6     3012.81     3071.98     51.21 o 
   3   4   6       82.38       75.47      7.76 o 
   4   4   6     2429.07     2340.08     42.57 o 
   5   4   6     2110.09     2222.27     56.38 o 
   6   4   6        7.41        7.58     23.35 o 
   7   4   6      423.13      428.68     33.26 o 
   8   4   6        2.94       22.04     15.24 o 
   9   4   6       91.42      175.36     42.27 o 
  10   4   6        7.76       15.89      6.45 o 
  11   4   6      235.79      342.06     55.48 o 
  12   4   6       54.36       58.71     13.82 o 
  13   4   6       72.15       92.70     47.21 o 
  14   4   6      123.41      103.85      3.59 o 
  15   4   6      451.82      403.66     34.61 o 
 -17   5   6      582.53      553.81     70.68 o 
 -16   5   6      256.20      296.36     59.71 o 
 -15   5   6       49.75       63.59     28.52 o 
 -14   5   6      492.80      463.99     25.12 o 
 -13   5   6       14.72       47.84     31.34 o 
 -12   5   6      523.44      550.41     36.40 o 
 -11   5   6      193.66      170.69     39.63 o 
 -10   5   6      646.28      633.26     40.95 o 
  -9   5   6      694.02      681.05     48.87 o 
  -8   5   6      208.84      229.10     44.79 o 
  -7   5   6      129.46      156.88     42.90 o 
  -6   5   6     2248.52     1968.07    127.72 o 
  -5   5   6       41.29       51.43     40.63 o 
  -4   5   6     1160.59     1299.74    100.04 o 
  -3   5   6      852.13      812.95     21.02 o 
  -2   5   6       82.67       76.91      8.59 o 
  -1   5   6      343.95      331.62     65.42 o 
   0   5   6       62.83       82.27     53.95 o 
   1   5   6       90.51      161.92     22.79 o 
   2   5   6       14.78       17.92     22.65 o 
   3   5   6      220.60      343.75     67.09 o 
   4   5   6      264.20      320.52     25.72 o 
   5   5   6      273.85      401.06     59.78 o 
   6   5   6        0.77        7.28     33.58 o 
   7   5   6      325.97      295.50     10.24 o 
   8   5   6      142.90      240.60     76.41 o 
   9   5   6      212.67      266.14     43.11 o 
  10   5   6      282.89      269.68     26.59 o 
  11   5   6        0.54       29.04     60.86 o 
  12   5   6      256.68      268.88     20.23 o 
  13   5   6        9.53        9.14      6.38 o 
 -14   6   6       41.32       53.31     31.11 o 
 -13   6   6       64.91       43.84     10.12 o 
 -12   6   6       60.56       97.45     59.42 o 
 -11   6   6        7.27       14.72     11.04 o 
 -10   6   6        7.44        8.91     27.21 o 
  -9   6   6       50.59       76.76     11.04 o 
  -8   6   6        2.02        5.06     13.08 o 
  -7   6   6       39.47       39.31     17.84 o 
  -6   6   6        0.11       11.41     69.04 o 
  -5   6   6      344.59      303.75     50.05 o 
  -4   6   6      145.49      159.76     21.62 o 
  -3   6   6       83.37       73.39      3.18 o 
  -2   6   6       54.77       82.38     31.18 o 
  -1   6   6       54.57       87.59     49.35 o 
   0   6   6      211.64      306.24     44.75 o 
   1   6   6       22.16       18.54     36.68 o 
   2   6   6        6.15       20.39     14.94 o 
   3   6   6      138.39      225.06     83.33 o 
   4   6   6       30.29       40.75     27.15 o 
   5   6   6        8.06       15.71      6.99 o 
   6   6   6       15.91       45.76     28.09 o 
   7   6   6        0.98        1.95      3.01 o 
   8   6   6       84.62      209.95     43.64 o 
   9   6   6       72.73       57.90      8.41 o 
  -8   7   6        2.88       15.18     55.65 o 
  -7   7   6       82.69       85.25     59.81 o 
  -6   7   6       27.52       31.19     12.77 o 
  -5   7   6        0.80       12.04     11.38 o 
  -4   7   6       26.93       26.83     38.58 o 
  -3   7   6      377.47      370.20     86.36 o 
  -2   7   6       24.67       45.26     39.38 o 
  -1   7   6      125.78      148.05     86.57 o 
   0   7   6       96.98      173.12     54.85 o 
   1   7   6       21.06       16.95     10.67 o 
   2   7   6        4.67       19.47     53.89 o 
   3   7   6       82.30       91.58     35.92 o 
   4   7   6      200.97      196.11     29.57 o 
 -22   1   7      182.74      197.56     24.93 o 
 -21   1   7      441.99      399.68     36.59 o 
 -20   1   7       16.12       47.28     44.19 o 
 -19   1   7      121.91      211.62     67.36 o 
 -18   1   7       93.89      135.62     16.17 o 
 -17   1   7     2050.71     2170.04     59.11 o 
 -16   1   7      390.78      420.85     34.19 o 
 -15   1   7      266.64      275.84     38.05 o 
 -14   1   7     3451.52     3154.72    134.91 o 
 -13   1   7      156.98      167.25     10.24 o 
 -12   1   7     1178.13     1159.79     63.84 o 
 -11   1   7        8.18       44.73     25.97 o 
 -10   1   7      165.78      272.03     35.72 o 
  -9   1   7       31.66       50.51     14.30 o 
  -8   1   7     2068.39     2057.02     30.77 o 
  -7   1   7      171.99      152.97      5.52 o 
  -6   1   7     3593.61     3345.76     22.69 o 
  -5   1   7     4228.90     4194.93     76.64 o 
  -4   1   7      557.84      570.48     29.33 o 
  -3   1   7     1934.59     1817.75    111.48 o 
  -2   1   7     1102.77     1358.03     51.62 o 
  -1   1   7       82.40       79.67     21.21 o 
   0   1   7      301.77      332.10     32.80 o 
   1   1   7    24138.29    22037.49     36.57 o 
   2   1   7      548.93      565.36     28.44 o 
   3   1   7       71.12       88.61     37.28 o 
   4   1   7       13.63       24.58     31.16 o 
   5   1   7     1991.48     2093.21     91.66 o 
   6   1   7     1240.62     1532.52     40.48 o 
   7   1   7       17.92       45.26     12.18 o 
   8   1   7        7.39       12.72     47.66 o 
   9   1   7     1030.08      920.84     36.19 o 
  10   1   7      246.20      277.36     31.18 o 
  11   1   7        1.08        5.69     10.04 o 
  12   1   7      741.10      685.27     37.70 o 
  13   1   7      111.15      116.50     20.39 o 
  14   1   7       83.79      175.52     66.27 o 
  15   1   7      137.48      125.61     28.15 o 
  16   1   7        1.47        8.96     31.83 o 
  17   1   7       99.09      101.86     22.99 o 
 -22   2   7      972.30      847.51     49.58 o 
 -21   2   7      181.71      195.00    114.23 o 
 -20   2   7      603.15      667.20    103.05 o 
 -19   2   7      369.98      457.24     43.35 o 
 -18   2   7      111.80      162.65     27.19 o 
 -17   2   7      440.69      445.98     25.10 o 
 -16   2   7     2127.70     2180.49     23.32 o 
 -15   2   7       99.82      115.93     31.59 o 
 -14   2   7      913.19      881.54     41.20 o 
 -13   2   7     1002.72     1013.23    100.64 o 
 -12   2   7      252.18      265.46     33.33 o 
 -11   2   7     2036.70     2075.86     39.05 o 
 -10   2   7        4.88       30.81     19.48 o 
  -9   2   7     3906.22     3598.76     27.33 o 
  -8   2   7     2757.07     2810.81     84.53 o 
  -7   2   7     3431.07     3384.76     32.43 o 
  -6   2   7     5562.94     5209.13     19.26 o 
  -5   2   7      697.71      694.09     27.44 o 
  -4   2   7     3234.96     3213.69     41.82 o 
  -3   2   7      304.03      333.24     27.69 o 
  -2   2   7     2271.88     2236.23     93.25 o 
  -1   2   7     1363.50     1391.92     33.47 o 
   0   2   7     3879.90     3975.74     38.28 o 
   1   2   7     1082.91     1104.23    123.01 o 
   2   2   7      253.40      313.84     13.18 o 
   3   2   7      410.05      387.69     33.07 o 
   4   2   7     1543.21     1415.71    118.95 o 
   5   2   7      449.20      486.70     32.55 o 
   6   2   7     1074.82      999.76     44.39 o 
   7   2   7     2716.14     2355.91    152.38 o 
   8   2   7       67.66       79.15     31.55 o 
   9   2   7      912.94      932.66     82.88 o 
  10   2   7      125.94      163.85     17.96 o 
  11   2   7        7.31       23.09     30.47 o 
  12   2   7      204.40      249.48     42.35 o 
  13   2   7      148.91      110.56     34.80 o 
  14   2   7        9.67       28.68     19.41 o 
  15   2   7      135.52      123.75      8.84 o 
  16   2   7        1.70       15.24     44.52 o 
  17   2   7      160.72      266.02     79.73 o 
 -21   3   7      203.80      161.74     59.53 o 
 -20   3   7        0.42       14.75     22.65 o 
 -19   3   7      793.27      738.38     31.93 o 
 -18   3   7      152.56      112.45      4.51 o 
 -17   3   7      472.94      454.70     35.08 o 
 -16   3   7      248.52      299.29     36.02 o 
 -15   3   7      624.59      606.23     39.90 o 
 -14   3   7      692.55      640.75     76.32 o 
 -13   3   7       51.82       72.53     45.03 o 
 -12   3   7     1602.28     1742.85     65.74 o 
 -11   3   7      121.67      237.60     34.75 o 
 -10   3   7     2091.41     1929.83     62.89 o 
  -9   3   7     1078.73     1057.71     73.05 o 
  -8   3   7      733.84      731.34     33.30 o 
  -7   3   7        5.88       25.34     16.41 o 
  -6   3   7      757.03      805.31     31.75 o 
  -5   3   7     1271.57     1532.52     89.81 o 
  -4   3   7      559.30      639.09     48.97 o 
  -3   3   7      195.35      254.24     29.51 o 
  -2   3   7     1739.58     1627.77    100.63 o 
  -1   3   7     7120.78     6431.44     54.56 o 
   0   3   7      144.01      186.64     29.12 o 
   1   3   7     1271.79     1140.36     27.46 o 
   2   3   7      271.99      290.62     43.44 o 
   3   3   7      271.75      276.72     20.77 o 
   4   3   7      168.59      162.35     19.39 o 
   5   3   7       53.21       97.02     52.42 o 
   6   3   7       43.99       82.54     35.34 o 
   7   3   7      367.92      393.34     32.67 o 
   8   3   7      429.06      501.61     39.48 o 
   9   3   7        0.54       16.48     36.91 o 
  10   3   7       16.84       36.17     37.03 o 
  11   3   7       21.11       54.36     28.04 o 
  12   3   7      632.59      577.70     31.13 o 
  13   3   7       55.51      152.14     75.26 o 
  14   3   7      112.02      119.00     10.46 o 
  15   3   7       67.03       61.39      6.14 o 
 -19   4   7        3.15       24.61     35.33 o 
 -18   4   7       79.38       79.00     15.76 o 
 -17   4   7       26.78       31.32     21.84 o 
 -16   4   7       99.42      105.05     40.96 o 
 -15   4   7      289.83      255.11     65.51 o 
 -14   4   7        4.92       32.93     50.91 o 
 -13   4   7        7.57       10.27     15.36 o 
 -12   4   7      179.10      210.20     41.46 o 
 -11   4   7       51.21       51.41     14.31 o 
 -10   4   7      598.12      588.01     60.41 o 
  -9   4   7      419.69      423.05     40.10 o 
  -8   4   7       29.25       63.38     24.75 o 
  -7   4   7       38.25       45.19     32.22 o 
  -6   4   7      216.56      287.97     43.68 o 
  -5   4   7        1.13        5.83     48.92 o 
  -4   4   7     2466.04     2084.54     16.62 o 
  -3   4   7      116.16      112.71     29.56 o 
  -2   4   7      869.69      774.94     70.25 o 
  -1   4   7       14.07       15.64      6.41 o 
   0   4   7      196.06      176.57     17.44 o 
   1   4   7       88.42       86.64     15.29 o 
   2   4   7       46.62       44.00      6.05 o 
   3   4   7        5.77       51.10     74.56 o 
   4   4   7       59.01       84.48     25.34 o 
   5   4   7        5.48       15.91      9.36 o 
   6   4   7      178.55      244.38     26.05 o 
   7   4   7        9.96       11.43     48.08 o 
   8   4   7       10.42       18.68     33.57 o 
   9   4   7      115.52      110.42     30.15 o 
  10   4   7      109.80       91.00      7.51 o 
  11   4   7       86.05       85.71     25.94 o 
  12   4   7       19.37       22.22     24.30 o 
  13   4   7        6.36        8.36      2.51 o 
  14   4   7        7.22       17.80     33.44 o 
 -17   5   7      102.58       98.85     36.52 o 
 -16   5   7        4.97       28.76     18.29 o 
 -15   5   7      247.94      252.03     72.35 o 
 -14   5   7      499.74      461.58     41.01 o 
 -13   5   7      193.20      271.02     44.58 o 
 -12   5   7        0.99        4.97     26.73 o 
 -11   5   7       34.53       63.92     33.96 o 
 -10   5   7       46.23       46.66     61.28 o 
  -9   5   7       60.63       92.86     17.00 o 
  -8   5   7        3.71        8.68     16.83 o 
  -7   5   7      271.28      273.93     42.28 o 
  -6   5   7       23.68       39.11     29.94 o 
  -5   5   7       17.59       50.60     33.71 o 
  -4   5   7      682.68      622.79     24.28 o 
  -3   5   7      117.31      120.58     29.87 o 
  -2   5   7      836.30      760.32     14.45 o 
  -1   5   7      967.29      916.24    173.42 o 
   0   5   7      698.74      613.74     38.74 o 
   1   5   7        4.51        2.99     10.24 o 
   2   5   7      292.69      399.20     73.91 o 
   3   5   7       32.40       36.27     27.32 o 
   4   5   7       14.36       29.18     16.30 o 
   5   5   7      377.40      428.08     50.77 o 
   6   5   7      291.84      368.20     58.66 o 
   7   5   7       72.49       62.00      5.21 o 
   8   5   7       55.39       61.78     51.01 o 
   9   5   7        4.23       15.83     90.91 o 
  10   5   7       86.34      130.19     52.24 o 
  11   5   7        1.60        2.27      7.77 o 
  12   5   7      318.80      426.66     62.81 o 
 -14   6   7        0.77        4.27      8.96 o 
 -13   6   7        2.84       25.53     54.93 o 
 -12   6   7      212.74      246.91     17.85 o 
 -11   6   7      227.05      217.12     59.68 o 
 -10   6   7        4.24       18.53     41.90 o 
  -9   6   7      524.29      511.51     36.59 o 
  -8   6   7      109.41       88.45     15.50 o 
  -7   6   7      254.37      253.90     59.61 o 
  -6   6   7      359.37      464.09     57.42 o 
  -5   6   7       18.10       37.73     67.03 o 
  -4   6   7      459.91      408.73     15.43 o 
  -3   6   7      167.24      258.97     36.44 o 
  -2   6   7       68.08       89.46     21.03 o 
  -1   6   7       99.13      118.76     33.50 o 
   0   6   7      249.49      333.34     52.10 o 
   1   6   7        0.34       14.49     32.51 o 
   2   6   7       55.62       65.29     37.60 o 
   3   6   7       21.44       47.21     46.67 o 
   4   6   7      577.09      487.60     50.51 o 
   5   6   7      108.00      167.80     45.60 o 
   6   6   7      641.82      575.92     33.56 o 
   7   6   7      204.12      216.77     21.66 o 
   8   6   7      157.13      222.30     36.30 o 
  -7   7   7      163.20      151.21     71.48 o 
  -6   7   7       24.67       47.12     54.60 o 
  -5   7   7       60.54       52.61      3.60 o 
  -4   7   7      157.81      156.46     67.92 o 
  -3   7   7      131.33      133.00     36.97 o 
  -2   7   7        6.51       24.64     47.46 o 
  -1   7   7        1.72       10.28     27.89 o 
   0   7   7       27.08       45.19     69.05 o 
   1   7   7      119.81      105.90     11.00 o 
   2   7   7       21.15       22.61     31.38 o 
 -22   0   8      711.64      633.17     12.61 o 
 -21   0   8       70.07       74.42    114.33 o 
 -20   0   8     2428.65     2365.36     40.20 o 
 -19   0   8     2581.97     2457.89     34.41 o 
 -18   0   8       18.38       74.61    120.11 o 
 -17   0   8     1547.81     1476.32     11.66 o 
 -16   0   8      801.72      900.42     68.33 o 
 -15   0   8     1768.59     1668.86     11.47 o 
 -14   0   8       77.90      116.73     44.29 o 
 -13   0   8       67.44       84.57     34.14 o 
 -12   0   8      769.66      691.88     55.70 o 
 -11   0   8     4791.36     4361.25     22.11 o 
 -10   0   8      113.99      149.69     41.20 o 
  -9   0   8     7189.13     6638.56     51.75 o 
  -8   0   8     1384.62     1730.87     68.81 o 
  -7   0   8     6317.27     5893.87     30.50 o 
  -6   0   8    15434.03    14284.97    377.94 o 
  -5   0   8     1484.55     1523.73     14.84 o 
  -4   0   8     1743.49     1880.11    220.20 o 
  -3   0   8     1214.37     1193.82    149.49 o 
  -2   0   8      865.45      855.60     48.43 o 
  -1   0   8        6.26       10.49     16.59 o 
   0   0   8      640.23      646.64     16.69 o 
   1   0   8     2434.65     2402.87     57.92 o 
   2   0   8     1760.56     1613.66     46.40 o 
   3   0   8      811.67      801.19     22.99 o 
   4   0   8      736.93      720.24     38.44 o 
   5   0   8     1023.23     1073.55     82.44 o 
   6   0   8     1006.63      939.14     32.04 o 
   7   0   8     5716.99     5117.65     21.30 o 
   8   0   8      658.55      683.12     48.89 o 
   9   0   8     2896.63     2601.25    237.14 o 
  10   0   8      112.23      202.68     52.99 o 
  11   0   8       45.77       60.67    122.39 o 
  12   0   8      531.17      473.05    109.40 o 
  13   0   8      167.95      286.58     47.21 o 
  14   0   8        8.76       42.38     48.82 o 
  15   0   8      107.45       74.13     59.25 o 
  16   0   8       75.29       72.52     31.38 o 
 -22   1   8      116.21      202.11     62.57 o 
 -21   1   8      105.93      141.80     73.68 o 
 -20   1   8       54.78       63.76     15.55 o 
 -19   1   8       96.39      134.70      8.92 o 
 -18   1   8      173.49      292.30     40.38 o 
 -17   1   8      340.19      326.52     52.70 o 
 -16   1   8     1339.98     1528.68     34.70 o 
 -15   1   8     1691.27     1690.23     75.96 o 
 -14   1   8     3759.13     3428.72     70.62 o 
 -13   1   8      235.51      308.96     23.90 o 
 -12   1   8     2954.67     3001.34     61.57 o 
 -11   1   8     1052.23     1348.85    105.40 o 
 -10   1   8      223.99      209.72     10.61 o 
  -9   1   8      873.32      831.44     14.82 o 
  -8   1   8      262.32      280.90     31.54 o 
  -7   1   8     1872.10     1965.93     59.56 o 
  -6   1   8      211.50      255.49     12.11 o 
  -5   1   8       30.01       32.23     13.52 o 
  -4   1   8     1466.78     1548.93     47.89 o 
  -3   1   8     3905.51     3776.81     39.17 o 
  -2   1   8      885.09      878.24     19.01 o 
  -1   1   8     3347.51     3281.09     33.90 o 
   0   1   8     2714.65     2649.50    122.01 o 
   1   1   8    10403.90     9531.31     76.23 o 
   2   1   8     1977.49     2135.76     32.45 o 
   3   1   8     1685.64     1636.15    118.58 o 
   4   1   8     1270.90     1331.08    125.96 o 
   5   1   8      597.51      542.33     28.44 o 
   6   1   8       27.03       61.75     18.68 o 
   7   1   8      507.19      475.20     20.84 o 
   8   1   8      123.16      120.61      6.90 o 
   9   1   8        0.25        5.88     15.07 o 
  10   1   8      130.01      143.03     29.48 o 
  11   1   8       46.57       44.77     15.44 o 
  12   1   8       82.84       97.19     65.69 o 
  13   1   8       80.89       88.69     33.40 o 
  14   1   8      170.06      231.98     47.59 o 
  15   1   8      346.49      319.04     27.26 o 
  16   1   8        4.88       20.51     19.17 o 
 -22   2   8        2.86       49.96    102.57 o 
 -21   2   8       47.08       36.02     76.41 o 
 -20   2   8       60.88       97.28     10.88 o 
 -19   2   8        0.41        0.25     15.96 o 
 -18   2   8       64.73       70.98     31.47 o 
 -17   2   8      460.36      530.44     36.28 o 
 -16   2   8       19.25       44.90     39.15 o 
 -15   2   8        4.51       16.12     24.18 o 
 -14   2   8      190.99      214.35     38.41 o 
 -13   2   8     1130.29     1064.19     72.85 o 
 -12   2   8     1122.60     1315.14     44.01 o 
 -11   2   8      567.60      585.19     42.84 o 
 -10   2   8       51.96       62.38     19.82 o 
  -9   2   8        0.54       31.78     25.69 o 
  -8   2   8      471.76      450.77     45.09 o 
  -7   2   8     1815.70     1879.30     59.87 o 
  -6   2   8        2.72       19.59     16.59 o 
  -5   2   8      157.91      203.52     31.50 o 
  -4   2   8      904.31      961.14     21.65 o 
  -3   2   8        6.38       24.27     33.48 o 
  -2   2   8      273.71      277.12     43.10 o 
  -1   2   8       15.42       20.99      5.22 o 
   0   2   8        2.35        2.85      2.75 o 
   1   2   8      119.45      116.59      6.18 o 
   2   2   8      212.19      222.83     19.40 o 
   3   2   8       41.34       47.32     20.78 o 
   4   2   8      400.35      450.22     26.33 o 
   5   2   8      770.94      741.96     27.73 o 
   6   2   8      112.75      107.86     44.85 o 
   7   2   8       33.77       71.69     29.83 o 
   8   2   8       49.15       48.34      8.30 o 
   9   2   8      126.77      114.51     22.91 o 
  10   2   8       76.75       67.34      7.54 o 
  11   2   8      246.08      258.22     64.27 o 
  12   2   8      284.72      312.78     24.53 o 
  13   2   8       76.88       83.85     45.19 o 
  14   2   8        7.76       10.39      1.33 o 
  15   2   8       10.54       53.68     36.97 o 
  16   2   8      103.42       96.35     98.73 o 
 -21   3   8        2.01        4.05     33.46 o 
 -20   3   8       32.10       32.70     10.10 o 
 -19   3   8      127.36      145.17     54.52 o 
 -18   3   8       12.62       51.46     70.55 o 
 -17   3   8      110.90      108.45     26.35 o 
 -16   3   8      116.82      159.97     60.22 o 
 -15   3   8      699.02      740.94     67.74 o 
 -14   3   8      891.77      846.41     50.67 o 
 -13   3   8      173.68      319.54     55.08 o 
 -12   3   8     1919.93     1661.79     23.77 o 
 -11   3   8     1752.41     1509.41     87.64 o 
 -10   3   8      105.27       98.83     16.81 o 
  -9   3   8       64.52       90.22     21.07 o 
  -8   3   8       74.61       74.91      5.55 o 
  -7   3   8      255.33      278.76     72.32 o 
  -6   3   8       81.40      109.30     24.66 o 
  -5   3   8       31.59       45.88     12.11 o 
  -4   3   8      400.10      488.36     30.31 o 
  -3   3   8      396.07      362.03     11.69 o 
  -2   3   8      785.17      706.09     81.94 o 
  -1   3   8     1133.34     1097.98    112.80 o 
   0   3   8      343.04      385.30     34.84 o 
   1   3   8      894.06      905.80     86.27 o 
   2   3   8      759.68      724.51     21.84 o 
   3   3   8       34.12       59.05     41.10 o 
   4   3   8      521.51      569.76     33.34 o 
   5   3   8      578.22      584.64     38.63 o 
   6   3   8       13.49       11.53      5.82 o 
   7   3   8       11.07       38.60     45.30 o 
   8   3   8       12.76       12.55     13.35 o 
   9   3   8        0.79        6.63     15.19 o 
  10   3   8      215.60      275.86     32.72 o 
  11   3   8      156.84      181.32     46.73 o 
  12   3   8       48.28       64.93     51.02 o 
  13   3   8        2.89        8.40     20.59 o 
  14   3   8      107.28       93.29     36.39 o 
  15   3   8      104.49       95.83     48.87 o 
 -19   4   8      732.36      647.42     62.24 o 
 -18   4   8       94.29       81.41      6.91 o 
 -17   4   8      681.58      626.09     48.49 o 
 -16   4   8       18.32       49.25     50.69 o 
 -15   4   8       84.77       62.06      7.45 o 
 -14   4   8      126.79      164.54     36.38 o 
 -13   4   8      311.71      309.88     42.93 o 
 -12   4   8      175.81      240.33     38.32 o 
 -11   4   8       16.10       19.37     16.36 o 
 -10   4   8      335.69      353.63     13.12 o 
  -9   4   8     1736.04     1651.97     84.67 o 
  -8   4   8      461.29      430.26     28.68 o 
  -7   4   8      827.56      814.65     42.65 o 
  -6   4   8     1122.41      986.10     27.80 o 
  -5   4   8       68.34       67.47      6.85 o 
  -4   4   8     6815.75     5805.77    225.45 o 
  -3   4   8     1343.21     1222.71     51.55 o 
  -2   4   8      869.15      802.39     19.60 o 
  -1   4   8      211.23      294.30     40.03 o 
   0   4   8       76.28       91.58      9.64 o 
   1   4   8      169.22      213.06     13.52 o 
   2   4   8      457.35      455.20     18.87 o 
   3   4   8        6.94       15.61     30.28 o 
   4   4   8      566.37      526.21     62.23 o 
   5   4   8      517.24      501.81     39.83 o 
   6   4   8      280.67      356.00     38.76 o 
   7   4   8      332.07      297.81     19.03 o 
   8   4   8      250.11      306.38     30.08 o 
   9   4   8      698.68      668.15     29.39 o 
  10   4   8      842.26      704.81     19.18 o 
  11   4   8       41.15       73.73     29.61 o 
  12   4   8       40.83       43.03     12.41 o 
  13   4   8        7.76       15.65     12.98 o 
 -17   5   8        5.60       20.92     67.26 o 
 -16   5   8      145.42      128.32     16.31 o 
 -15   5   8       54.45       70.96     53.99 o 
 -14   5   8      648.23      627.49     56.77 o 
 -13   5   8        0.59        3.63     29.88 o 
 -12   5   8      774.10      778.86     64.80 o 
 -11   5   8      279.59      236.94     70.30 o 
 -10   5   8      394.43      448.85     42.02 o 
  -9   5   8       47.87       61.03     65.09 o 
  -8   5   8        7.24       25.26     29.56 o 
  -7   5   8      175.58      202.22     40.54 o 
  -6   5   8      206.81      253.41     49.02 o 
  -5   5   8       77.59      122.63     34.66 o 
  -4   5   8        4.12        4.76      3.09 o 
  -3   5   8        8.49       14.38     19.53 o 
  -2   5   8       14.67       45.17     20.05 o 
  -1   5   8      642.55      632.35     48.39 o 
   0   5   8      212.89      210.49     21.22 o 
   1   5   8      571.42      500.49     40.05 o 
   2   5   8      550.86      453.26     48.87 o 
   3   5   8        3.36       42.34     25.78 o 
   4   5   8      630.33      627.73     40.34 o 
   5   5   8        1.21       26.15     44.51 o 
   6   5   8      305.00      351.88     47.39 o 
   7   5   8        5.28       44.51     27.31 o 
   8   5   8        1.97        9.62     18.01 o 
   9   5   8        8.68       10.23     12.33 o 
  10   5   8       15.87       11.94     25.60 o 
  11   5   8        8.48        8.75      3.67 o 
 -13   6   8        2.40        1.53      9.19 o 
 -12   6   8       17.00       23.84     13.65 o 
 -11   6   8      109.76       98.00     69.30 o 
 -10   6   8       50.87       56.88     31.45 o 
  -9   6   8       12.73       20.55     18.89 o 
  -8   6   8      188.44      216.93     12.16 o 
  -7   6   8        5.06       10.32     15.07 o 
  -6   6   8       51.84       59.31     55.61 o 
  -5   6   8        6.25       10.33     72.43 o 
  -4   6   8       29.11       89.98     57.56 o 
  -3   6   8       28.52       40.88     51.98 o 
  -2   6   8      359.88      372.01     28.32 o 
  -1   6   8        4.18        8.97      1.61 o 
   0   6   8       47.60       71.70     54.39 o 
   1   6   8        1.57        1.34     22.96 o 
   2   6   8      211.34      212.96     65.20 o 
   3   6   8       93.38       73.84     47.97 o 
   4   6   8       14.44       12.43      2.17 o 
   5   6   8        2.17       13.29     22.08 o 
   6   6   8       18.73       34.88      8.30 o 
   7   6   8        4.70        2.94     36.31 o 
  -5   7   8       48.37       95.26     57.64 o 
  -4   7   8        0.24        2.56     68.92 o 
  -3   7   8       10.61        6.64     59.25 o 
  -2   7   8       48.75       99.88     20.83 o 
  -1   7   8       27.89       56.69     65.03 o 
 -22   1   9      716.10      647.55     19.61 o 
 -21   1   9        9.35       19.02     28.42 o 
 -20   1   9      160.69      229.43     56.26 o 
 -19   1   9       38.43       71.02     18.04 o 
 -18   1   9      179.24      216.17     55.38 o 
 -17   1   9        0.37        7.70     20.17 o 
 -16   1   9       12.66       44.26     34.94 o 
 -15   1   9        1.54       10.41     10.70 o 
 -14   1   9     2828.19     2464.82    259.81 o 
 -13   1   9       34.84       32.55     15.41 o 
 -12   1   9     3476.52     3146.53    123.72 o 
 -11   1   9     1797.02     1791.48    117.72 o 
 -10   1   9      650.03      687.27     32.75 o 
  -9   1   9     6389.58     5831.74     45.66 o 
  -8   1   9      933.57      858.07     32.17 o 
  -7   1   9       16.06       37.09     21.74 o 
  -6   1   9     3391.49     3488.52     98.83 o 
  -5   1   9     1273.46     1524.31     30.16 o 
  -4   1   9      409.48      413.60     29.00 o 
  -3   1   9       11.73       30.48      7.07 o 
  -2   1   9      177.12      268.68     24.44 o 
  -1   1   9      730.67      727.43     17.49 o 
   0   1   9      585.91      580.10     39.05 o 
   1   1   9        8.54       14.32     16.01 o 
   2   1   9     1399.53     1431.08     48.17 o 
   3   1   9     1812.13     1874.99     84.50 o 
   4   1   9     1257.85     1218.13     36.98 o 
   5   1   9      317.90      301.13     14.81 o 
   6   1   9      516.58      560.72     39.77 o 
   7   1   9      509.53      517.68     51.21 o 
   8   1   9       87.75      140.89     51.92 o 
   9   1   9       11.09       11.15      6.98 o 
  10   1   9        3.79       12.24      4.80 o 
  11   1   9       16.23       65.57     52.03 o 
  12   1   9       49.05       65.16     33.07 o 
  13   1   9       44.78       46.26     13.75 o 
  14   1   9       16.57        6.14     13.56 o 
  15   1   9       12.48       15.24      8.08 o 
 -22   2   9      202.95      230.93     44.94 o 
 -21   2   9      113.94      236.05     83.05 o 
 -20   2   9      484.63      517.46     28.85 o 
 -19   2   9      937.99      973.95     65.69 o 
 -18   2   9      373.15      444.22     24.49 o 
 -17   2   9     1343.64     1138.27     97.42 o 
 -16   2   9     1052.57      981.06     41.19 o 
 -15   2   9      790.67      720.53     12.44 o 
 -14   2   9     1087.45      976.89     29.58 o 
 -13   2   9      562.38      509.29     34.00 o 
 -12   2   9      438.78      524.23     51.47 o 
 -11   2   9      734.91      707.84     28.67 o 
 -10   2   9     1305.70     1343.82    188.18 o 
  -9   2   9      206.06      304.31     30.00 o 
  -8   2   9       78.35      139.65     32.84 o 
  -7   2   9      162.41      195.47     26.36 o 
  -6   2   9     4739.99     4529.84     55.39 o 
  -5   2   9       93.30      120.23     11.34 o 
  -4   2   9     4928.43     4403.46     46.30 o 
  -3   2   9     1336.95     1262.31     93.91 o 
  -2   2   9     1420.11     1366.32     66.75 o 
  -1   2   9     2057.01     2225.07     35.75 o 
   0   2   9      102.18      133.32     37.96 o 
   1   2   9      501.47      438.25     23.57 o 
   2   2   9      939.96      841.97     39.96 o 
   3   2   9      939.28      984.13     46.33 o 
   4   2   9       27.61       34.48     19.54 o 
   5   2   9      559.57      590.77     26.36 o 
   6   2   9        4.62       13.11     10.29 o 
   7   2   9      386.62      336.37     10.45 o 
   8   2   9       59.02       56.27     22.48 o 
   9   2   9      900.40      809.65     26.38 o 
  10   2   9      500.90      439.88     65.07 o 
  11   2   9     1003.73      882.63     42.54 o 
  12   2   9      180.01      329.67     50.36 o 
  13   2   9       26.85       24.33     39.30 o 
  14   2   9       83.56      199.40     81.39 o 
  15   2   9       96.91      197.35     58.58 o 
 -20   3   9      120.13      137.27     50.83 o 
 -19   3   9        4.52        8.96     47.06 o 
 -18   3   9      540.94      493.33     31.28 o 
 -17   3   9        9.99       24.03     61.20 o 
 -16   3   9     1224.98     1080.98     64.03 o 
 -15   3   9      235.03      224.13     45.64 o 
 -14   3   9      286.88      246.41     46.88 o 
 -13   3   9       39.32       41.93     18.91 o 
 -12   3   9      555.73      487.48     26.69 o 
 -11   3   9     1101.67     1129.61     89.71 o 
 -10   3   9      159.62      235.52     23.27 o 
  -9   3   9      363.16      384.85     20.68 o 
  -8   3   9      687.51      688.94     41.93 o 
  -7   3   9     2810.84     2567.12    182.64 o 
  -6   3   9     1052.34      902.47     17.43 o 
  -5   3   9      605.92      723.82     51.05 o 
  -4   3   9       61.20       94.65     23.15 o 
  -3   3   9      277.53      234.69     20.06 o 
  -2   3   9      871.70      751.98     47.90 o 
  -1   3   9      316.45      342.45     18.37 o 
   0   3   9      147.20      208.04     23.30 o 
   1   3   9      372.63      318.20     15.78 o 
   2   3   9      605.63      529.04     46.66 o 
   3   3   9      114.82      166.63     19.80 o 
   4   3   9      607.71      587.81     58.02 o 
   5   3   9        8.49       10.75      3.45 o 
   6   3   9      844.46      815.25     51.01 o 
   7   3   9      353.38      379.83     30.94 o 
   8   3   9      248.24      258.93     38.90 o 
   9   3   9       18.63       27.23     16.55 o 
  10   3   9        2.21       10.89     35.64 o 
  11   3   9      565.77      524.54     30.72 o 
  12   3   9        0.62       11.09     10.91 o 
  13   3   9       12.74       19.58     40.83 o 
  14   3   9      303.07      306.81     23.23 o 
 -19   4   9        2.31       11.84     10.00 o 
 -18   4   9       32.99       45.01     42.39 o 
 -17   4   9       36.06       27.83     11.85 o 
 -16   4   9       32.56       42.91     19.55 o 
 -15   4   9       15.52       34.18     54.38 o 
 -14   4   9      151.26      168.95     33.83 o 
 -13   4   9      239.50      239.52     27.26 o 
 -12   4   9       87.30       93.37     16.97 o 
 -11   4   9      579.01      595.30     57.30 o 
 -10   4   9     1006.96      884.13     15.36 o 
  -9   4   9        1.33        5.01      3.76 o 
  -8   4   9      374.64      390.61     32.55 o 
  -7   4   9        1.56        1.97     16.59 o 
  -6   4   9       40.88       57.69     19.89 o 
  -5   4   9       89.23       99.28     17.04 o 
  -4   4   9       23.06       35.73      8.16 o 
  -3   4   9      123.73      169.01     33.52 o 
  -2   4   9        2.19       12.60     26.35 o 
  -1   4   9      704.91      682.42     52.60 o 
   0   4   9      216.60      289.48     39.31 o 
   1   4   9      716.28      692.38     33.34 o 
   2   4   9        0.35        9.91     17.48 o 
   3   4   9      217.60      368.74     78.82 o 
   4   4   9        7.54       49.62     62.39 o 
   5   4   9       31.33       66.88     24.93 o 
   6   4   9       29.94       44.93     37.92 o 
   7   4   9        3.23       12.21     12.97 o 
   8   4   9        3.90       16.80     37.37 o 
   9   4   9       10.90       34.70     29.17 o 
  10   4   9       32.10       44.37     43.74 o 
  11   4   9       19.65       28.85     35.99 o 
  12   4   9        3.53        5.52     10.55 o 
 -16   5   9        0.53        5.91     34.84 o 
 -15   5   9        7.56        6.10     15.73 o 
 -14   5   9        1.53        1.40     12.25 o 
 -13   5   9      337.76      313.33     23.98 o 
 -12   5   9      307.94      348.52     46.22 o 
 -11   5   9      254.56      280.08     42.61 o 
 -10   5   9        0.42        2.70     11.73 o 
  -9   5   9     1038.63      955.46     42.09 o 
  -8   5   9        7.93       11.34      2.73 o 
  -7   5   9      188.79      199.22     31.73 o 
  -6   5   9       34.85       69.53     52.78 o 
  -5   5   9      465.87      427.12     27.87 o 
  -4   5   9        7.92        6.92     11.50 o 
  -3   5   9       38.42       47.60     15.93 o 
  -2   5   9        0.25        5.82     56.79 o 
  -1   5   9       20.66       34.10      6.20 o 
   0   5   9      225.32      249.02     41.83 o 
   1   5   9      302.11      261.04     47.45 o 
   2   5   9      370.17      431.93     35.77 o 
   3   5   9        0.22        7.37     57.16 o 
   4   5   9      224.10      246.04     45.49 o 
   5   5   9       31.05       21.78     38.27 o 
   6   5   9      101.73      105.58      3.01 o 
   7   5   9      249.00      248.68     23.23 o 
   8   5   9       21.40       33.59     21.77 o 
   9   5   9       14.04       15.48     22.15 o 
 -12   6   9       88.31       74.20     46.81 o 
 -11   6   9       89.83       74.53     14.19 o 
 -10   6   9       80.11      102.52     58.27 o 
  -9   6   9       82.81      116.64     46.00 o 
  -8   6   9       99.83       92.42     37.46 o 
  -7   6   9       82.39      101.03     61.88 o 
  -6   6   9      164.55      309.62     90.53 o 
  -5   6   9       37.42       46.81     12.16 o 
  -4   6   9      270.48      244.55     46.95 o 
  -3   6   9      110.50       83.67     24.57 o 
  -2   6   9      176.15      183.12     25.17 o 
  -1   6   9      138.90      179.22     16.26 o 
   0   6   9        3.47        6.45     43.35 o 
   1   6   9      163.44      148.53     33.61 o 
   2   6   9       38.14       47.12     33.02 o 
   3   6   9       38.21       43.49      8.34 o 
   4   6   9        3.10        4.30      1.33 o 
   5   6   9        7.79       40.70     49.50 o 
   6   6   9        0.03        0.64     53.36 o 
 -22   0  10        7.88        8.34     78.87 o 
 -21   0  10       26.51       23.70    101.44 o 
 -20   0  10       44.14       46.36      2.18 o 
 -19   0  10      148.49      173.86    102.29 o 
 -18   0  10     1117.29     1047.64    116.70 o 
 -17   0  10     1624.62     1658.04     82.43 o 
 -16   0  10      125.30      128.61     39.39 o 
 -15   0  10      312.41      477.01     82.03 o 
 -14   0  10    15387.29    13746.53    823.44 o 
 -13   0  10       87.91      138.74     37.08 o 
 -12   0  10     5486.61     4805.30    309.85 o 
 -11   0  10      724.67      701.30     71.29 o 
 -10   0  10      404.35      487.34     38.40 o 
  -9   0  10       57.41      186.27     70.39 o 
  -8   0  10     2317.74     2502.84     69.01 o 
  -7   0  10      405.33      396.60     61.19 o 
  -6   0  10      408.48      494.87     39.16 o 
  -5   0  10     1675.21     1667.03    201.02 o 
  -4   0  10    10960.16    11389.87     85.32 o 
  -3   0  10     2078.60     2088.15     68.73 o 
  -2   0  10     1109.28     1305.46     57.27 o 
  -1   0  10     5063.35     5052.04     94.37 o 
   0   0  10       52.86      104.22     17.41 o 
   1   0  10     4670.02     4412.75    105.47 o 
   2   0  10     2440.87     2192.58     42.23 o 
   3   0  10       41.02       45.99      6.04 o 
   4   0  10      564.19      534.13     22.35 o 
   5   0  10       27.93       51.62     55.06 o 
   6   0  10       22.01       27.95      6.62 o 
   7   0  10       26.37       51.34     47.42 o 
   8   0  10        3.65        6.07      8.30 o 
   9   0  10     1559.50     1925.20    122.10 o 
  10   0  10      257.61      326.21     69.58 o 
  11   0  10       89.38       80.96     10.24 o 
  12   0  10      502.29      419.02      0.09 o 
  13   0  10        2.31        9.29     13.84 o 
  14   0  10      113.47      166.75     44.08 o 
  15   0  10      152.45      217.57     34.03 o 
 -22   1  10     1050.24     1098.79     85.18 o 
 -21   1  10        4.17       23.82     55.61 o 
 -20   1  10      787.69      730.73     40.36 o 
 -19   1  10      222.39      236.75     52.19 o 
 -18   1  10      722.50      719.21     50.54 o 
 -17   1  10      308.01      365.52     21.74 o 
 -16   1  10      509.54      451.99     33.57 o 
 -15   1  10       38.77       43.65     36.15 o 
 -14   1  10        5.18       38.19     20.63 o 
 -13   1  10       29.50       38.54     22.58 o 
 -12   1  10      474.76      498.55     34.40 o 
 -11   1  10      805.43      728.94     42.52 o 
 -10   1  10      674.50      669.60     13.16 o 
  -9   1  10     4048.84     3560.92    177.56 o 
  -8   1  10      389.10      525.29     45.37 o 
  -7   1  10     1588.66     1723.99     85.15 o 
  -6   1  10     3599.67     3432.62    146.89 o 
  -5   1  10      628.83      654.94     50.46 o 
  -4   1  10     2015.20     1936.76     64.40 o 
  -3   1  10       19.36       17.32      5.21 o 
  -2   1  10      259.46      339.18     28.13 o 
  -1   1  10       15.80       21.29     11.70 o 
   0   1  10       74.80       88.82     21.50 o 
   1   1  10     1429.58     1313.88     60.11 o 
   2   1  10      354.53      332.24     45.59 o 
   3   1  10        2.50       11.33      4.88 o 
   4   1  10      893.63      770.41     19.01 o 
   5   1  10       76.64       86.79     19.93 o 
   6   1  10      710.85      721.98     20.74 o 
   7   1  10      701.12      715.45     28.74 o 
   8   1  10        8.86       11.06     11.87 o 
   9   1  10      218.58      278.59     35.53 o 
  10   1  10      282.08      269.68     33.10 o 
  11   1  10       13.59       17.68      7.38 o 
  12   1  10        5.04        8.81     10.91 o 
  13   1  10       57.49       84.34     31.48 o 
  14   1  10        1.56       55.81     60.95 o 
 -21   2  10        6.86        7.04     13.20 o 
 -20   2  10       37.27       72.65     24.99 o 
 -19   2  10      203.91      185.03     29.87 o 
 -18   2  10      459.95      382.73     65.00 o 
 -17   2  10      164.32      273.06     33.26 o 
 -16   2  10        0.34        5.94      5.08 o 
 -15   2  10       95.19      126.46     58.71 o 
 -14   2  10       26.20       78.87     59.06 o 
 -13   2  10        0.26       16.52     41.00 o 
 -12   2  10       93.75       94.03     14.77 o 
 -11   2  10      166.66      184.43     27.85 o 
 -10   2  10      145.54      167.45     18.59 o 
  -9   2  10        1.98       21.70     21.11 o 
  -8   2  10      583.82      583.71     15.47 o 
  -7   2  10       78.01       78.88     43.93 o 
  -6   2  10       48.94       59.99     14.24 o 
  -5   2  10       41.94       85.77     36.69 o 
  -4   2  10       43.95       96.26     54.79 o 
  -3   2  10       12.05       39.56     19.34 o 
  -2   2  10      509.15      546.79     23.35 o 
  -1   2  10      265.48      286.63     42.73 o 
   0   2  10      242.38      367.80     31.58 o 
   1   2  10     1898.74     1783.36     65.53 o 
   2   2  10      565.91      490.06     41.09 o 
   3   2  10      409.45      466.29     35.43 o 
   4   2  10      274.88      265.63     19.94 o 
   5   2  10       14.69       32.28     51.41 o 
   6   2  10       17.88       22.04      8.95 o 
   7   2  10        0.47        4.01     11.79 o 
   8   2  10      104.89       86.12     16.19 o 
   9   2  10      130.05      118.66     23.34 o 
  10   2  10        3.22        1.13      3.20 o 
  11   2  10        2.23        8.15     53.72 o 
  12   2  10       19.39       19.84     15.67 o 
  13   2  10        5.82        8.95      3.56 o 
  14   2  10       51.04       57.48     15.36 o 
 -20   3  10      218.94      227.13     39.01 o 
 -19   3  10      168.32      255.36     71.95 o 
 -18   3  10       18.25       26.02      8.85 o 
 -17   3  10      297.39      359.10     50.24 o 
 -16   3  10        4.05       20.29     36.93 o 
 -15   3  10       31.87       76.16     30.73 o 
 -14   3  10       19.40       45.22     35.92 o 
 -13   3  10        5.21       30.67     35.14 o 
 -12   3  10      249.58      301.65     40.56 o 
 -11   3  10        4.95       23.39     21.29 o 
 -10   3  10     1197.87     1584.03     53.15 o 
  -9   3  10     1626.90     1937.80     59.51 o 
  -8   3  10      166.95      160.42     14.16 o 
  -7   3  10     2373.77     2064.76     27.78 o 
  -6   3  10     1124.91     1164.08     84.86 o 
  -5   3  10       12.13       36.12     20.62 o 
  -4   3  10       62.91       84.56     20.14 o 
  -3   3  10       33.21       51.78     48.05 o 
  -2   3  10       97.49      111.20      6.41 o 
  -1   3  10      362.92      406.79     28.71 o 
   0   3  10      133.30      221.15     49.10 o 
   1   3  10      489.15      491.49     28.62 o 
   2   3  10       35.19       50.99     35.55 o 
   3   3  10      134.96      179.16     39.29 o 
   4   3  10      577.24      492.92     57.75 o 
   5   3  10      179.79      178.10     17.69 o 
   6   3  10       69.80       96.93     35.92 o 
   7   3  10      259.86      358.15     36.33 o 
   8   3  10       10.27       35.09     13.27 o 
   9   3  10      343.36      327.07     22.03 o 
  10   3  10      390.12      333.15     21.36 o 
  11   3  10       57.30       97.30     25.80 o 
  12   3  10        0.55        0.54     34.97 o 
 -18   4  10       32.55       70.91     31.11 o 
 -17   4  10      502.18      555.97     54.76 o 
 -16   4  10       22.12       20.11     31.02 o 
 -15   4  10      551.78      559.67     67.80 o 
 -14   4  10     1080.21      986.49     73.28 o 
 -13   4  10       44.90       50.51      7.89 o 
 -12   4  10      414.35      509.19     48.26 o 
 -11   4  10       16.61       17.45      4.93 o 
 -10   4  10      207.72      228.43     24.56 o 
  -9   4  10      710.98      722.79     34.10 o 
  -8   4  10       77.51      100.58     24.51 o 
  -7   4  10       17.84       28.52     17.95 o 
  -6   4  10       25.31       28.54      6.12 o 
  -5   4  10        2.97       25.06     10.09 o 
  -4   4  10     1195.19     1058.89     37.66 o 
  -3   4  10       68.28       97.55     42.65 o 
  -2   4  10     1200.06     1117.98    107.57 o 
  -1   4  10     1839.29     1868.25     47.16 o 
   0   4  10       48.95       46.30     10.49 o 
   1   4  10      277.16      275.63     65.68 o 
   2   4  10       96.45      124.69     11.66 o 
   3   4  10      334.09      318.73     37.49 o 
   4   4  10      375.93      370.29     41.93 o 
   5   4  10      171.67      221.26     25.75 o 
   6   4  10        1.15       15.86     12.61 o 
   7   4  10        8.71       41.20     63.68 o 
   8   4  10       70.78      144.51     34.15 o 
   9   4  10       21.15       22.59     16.56 o 
  10   4  10       25.95       48.81     45.64 o 
  11   4  10      148.77      192.06     36.80 o 
 -16   5  10       56.66       79.86     53.44 o 
 -15   5  10       44.31       42.23      4.73 o 
 -14   5  10       25.80       58.66     41.13 o 
 -13   5  10       81.76       87.94     23.40 o 
 -12   5  10       33.04       58.30     18.25 o 
 -11   5  10      257.86      320.10     51.57 o 
 -10   5  10        0.89        1.81     13.04 o 
  -9   5  10     1762.26     1787.13     61.49 o 
  -8   5  10        0.64       21.81     38.55 o 
  -7   5  10      168.45      178.29     16.43 o 
  -6   5  10      226.35      350.58     33.43 o 
  -5   5  10      231.07      186.86      4.76 o 
  -4   5  10      205.46      224.27     16.30 o 
  -3   5  10      194.23      295.51     31.92 o 
  -2   5  10      163.46      181.17     33.05 o 
  -1   5  10        1.71        8.07     16.96 o 
   0   5  10       19.17       19.41     31.33 o 
   1   5  10       16.89       47.70     66.47 o 
   2   5  10       37.53       43.14     12.23 o 
   3   5  10        0.15       12.41     51.54 o 
   4   5  10      275.17      257.24     49.41 o 
   5   5  10        1.12       10.22     53.71 o 
   6   5  10      173.52      195.32     55.49 o 
   7   5  10       58.77       63.22     32.49 o 
   8   5  10        1.87        4.04     17.09 o 
 -11   6  10        1.62        4.79      9.52 o 
 -10   6  10        1.38       22.36     13.94 o 
  -9   6  10       21.03       35.23     15.29 o 
  -8   6  10       75.77       97.74     96.51 o 
  -7   6  10       44.71       70.69     57.59 o 
  -6   6  10       96.40      114.85     60.16 o 
  -5   6  10       10.54       22.46      9.43 o 
  -4   6  10       69.43      117.79     26.58 o 
  -3   6  10      114.44      149.36     26.12 o 
  -2   6  10      109.05      194.72     52.18 o 
  -1   6  10       27.37       21.00     22.80 o 
   0   6  10       30.01       37.41     16.94 o 
   1   6  10       40.09       70.20     63.37 o 
   2   6  10        2.58       11.58     77.98 o 
   3   6  10       13.05       43.64     23.22 o 
   4   6  10       24.29       46.42     61.18 o 
 -22   1  11       80.53       87.90     18.77 o 
 -21   1  11       96.95      148.70     54.42 o 
 -20   1  11     1092.42     1414.91     73.49 o 
 -19   1  11      268.75      260.25     69.96 o 
 -18   1  11      186.52      228.02     50.43 o 
 -17   1  11      398.80      454.53     44.18 o 
 -16   1  11      401.98      437.79     18.99 o 
 -15   1  11      317.96      298.37     38.47 o 
 -14   1  11      905.54      833.74     22.97 o 
 -13   1  11       59.71       86.42     35.27 o 
 -12   1  11        0.30       21.71     39.99 o 
 -11   1  11      435.20      503.27     37.58 o 
 -10   1  11        4.46       12.44      5.04 o 
  -9   1  11       99.58       90.01     12.75 o 
  -8   1  11       56.64       98.31     40.06 o 
  -7   1  11     1642.52     1773.52     79.41 o 
  -6   1  11     1589.44     1756.77     42.19 o 
  -5   1  11      299.49      297.02     22.70 o 
  -4   1  11     1603.27     1558.10     17.33 o 
  -3   1  11        9.44       13.08     13.35 o 
  -2   1  11      761.73      771.81     32.62 o 
  -1   1  11      562.80      535.95     22.89 o 
   0   1  11      119.52      256.08     58.47 o 
   1   1  11     1781.57     1844.48     35.15 o 
   2   1  11       44.02       53.54     10.04 o 
   3   1  11       68.17       97.05     25.48 o 
   4   1  11       45.03       54.49      8.43 o 
   5   1  11       52.35       58.34     44.88 o 
   6   1  11      966.86      895.90     41.11 o 
   7   1  11     1248.84     1123.68    157.17 o 
   8   1  11        9.27        8.06     12.71 o 
   9   1  11      252.33      276.14     47.42 o 
  10   1  11        6.94       10.52     19.88 o 
  11   1  11       21.87       34.49     42.09 o 
  12   1  11      368.44      358.09     42.99 o 
  13   1  11        3.16       19.98     40.94 o 
 -21   2  11      191.60      222.22     41.11 o 
 -20   2  11      139.36      111.94     42.50 o 
 -19   2  11       72.03       67.42     15.93 o 
 -18   2  11       16.62       46.90     32.46 o 
 -17   2  11      173.90      209.17     42.38 o 
 -16   2  11      425.58      413.91     31.11 o 
 -15   2  11      875.38      763.75     63.89 o 
 -14   2  11      999.38      885.07     22.59 o 
 -13   2  11      311.61      354.03     31.05 o 
 -12   2  11     3770.69     3251.93     82.07 o 
 -11   2  11      263.77      282.73     27.91 o 
 -10   2  11      593.04      635.88     28.99 o 
  -9   2  11      599.33      655.57     33.16 o 
  -8   2  11      274.03      351.96     39.32 o 
  -7   2  11     1476.37     1669.06     33.90 o 
  -6   2  11       13.44        8.22      4.03 o 
  -5   2  11     1007.28      964.88     16.26 o 
  -4   2  11       60.55       78.33     27.05 o 
  -3   2  11       13.40       21.30     21.93 o 
  -2   2  11      902.43      950.87     47.95 o 
  -1   2  11     2751.47     2399.17     67.06 o 
   0   2  11        9.82       18.35      7.36 o 
   1   2  11     3841.34     3833.59     43.63 o 
   2   2  11       12.14       11.01      1.33 o 
   3   2  11      259.75      269.00     16.99 o 
   4   2  11      596.52      583.65     18.83 o 
   5   2  11        6.48       10.77     11.01 o 
   6   2  11      325.82      282.42     51.57 o 
   7   2  11      131.60      151.74     48.00 o 
   8   2  11        7.20       19.05     57.04 o 
   9   2  11       14.54       55.11     32.75 o 
  10   2  11        5.71       31.73     53.50 o 
  11   2  11       34.84       40.54      8.70 o 
  12   2  11        1.96        8.50      4.50 o 
 -20   3  11       88.45      178.61     41.43 o 
 -19   3  11      220.65      183.19    103.24 o 
 -18   3  11      317.74      406.38     53.60 o 
 -17   3  11      406.06      437.64     25.66 o 
 -16   3  11      170.84      152.85     76.69 o 
 -15   3  11       75.66       93.07     54.73 o 
 -14   3  11      371.47      447.56     59.10 o 
 -13   3  11      538.31      542.56     66.61 o 
 -12   3  11      566.90      485.17     14.09 o 
 -11   3  11      152.30      134.55     24.95 o 
 -10   3  11       56.09       74.19     13.25 o 
  -9   3  11      630.17      587.75     17.07 o 
  -8   3  11      299.31      314.99     23.78 o 
  -7   3  11      760.52      770.31     24.34 o 
  -6   3  11      304.26      332.99     20.46 o 
  -5   3  11        5.38       17.95      6.56 o 
  -4   3  11     1637.42     1585.78     59.20 o 
  -3   3  11      183.12      243.11     17.45 o 
  -2   3  11      438.11      502.78     34.22 o 
  -1   3  11       87.17       82.03      5.96 o 
   0   3  11      879.86      765.54     56.08 o 
   1   3  11      123.37      168.50     32.70 o 
   2   3  11        6.32       26.77     34.58 o 
   3   3  11       18.62       46.93     40.53 o 
   4   3  11      111.38      125.46     22.05 o 
   5   3  11      128.16      169.24     22.73 o 
   6   3  11       10.22       27.83     28.44 o 
   7   3  11       55.52       52.59     12.25 o 
   8   3  11      276.44      298.37     52.88 o 
   9   3  11      303.08      275.08     39.38 o 
  10   3  11        5.50       70.64     30.72 o 
  11   3  11       41.68       33.32     27.33 o 
 -18   4  11       60.55       52.43     14.65 o 
 -17   4  11       26.32       29.86      5.21 o 
 -16   4  11      278.17      223.50     87.26 o 
 -15   4  11      100.45      279.19     62.84 o 
 -14   4  11        6.37       58.91     46.54 o 
 -13   4  11        3.71        5.98     24.54 o 
 -12   4  11       60.51       91.52     25.47 o 
 -11   4  11       60.60       84.76     30.57 o 
 -10   4  11       14.78       25.50     23.84 o 
  -9   4  11        0.95       25.33     20.91 o 
  -8   4  11      172.15      185.04     23.89 o 
  -7   4  11       16.60       17.28      8.09 o 
  -6   4  11      559.61      488.02     17.64 o 
  -5   4  11       44.78       44.23     11.54 o 
  -4   4  11      591.55      618.63     37.10 o 
  -3   4  11      345.55      299.72     28.45 o 
  -2   4  11      385.03      355.76     15.98 o 
  -1   4  11      103.91      123.27     32.65 o 
   0   4  11        9.52       40.81     32.20 o 
   1   4  11       37.24       46.15      8.28 o 
   2   4  11        2.54       22.32     23.15 o 
   3   4  11        1.79        8.65     58.06 o 
   4   4  11        7.87       14.42     33.22 o 
   5   4  11      430.97      383.15     33.05 o 
   6   4  11      132.52      196.98     48.71 o 
   7   4  11       33.34       31.87     52.20 o 
   8   4  11        0.27       11.43     33.13 o 
   9   4  11        1.87       40.00     42.91 o 
 -15   5  11        5.29       19.58     86.27 o 
 -14   5  11        0.04        4.08     28.05 o 
 -13   5  11        7.97       22.31     52.27 o 
 -12   5  11       23.62       19.72      2.28 o 
 -11   5  11      118.22      155.07     62.54 o 
 -10   5  11      203.16      275.60     47.49 o 
  -9   5  11        6.76        8.06      1.75 o 
  -8   5  11       39.97       75.64     49.50 o 
  -7   5  11      529.09      517.59     27.36 o 
  -6   5  11      108.40       97.14      7.83 o 
  -5   5  11        3.57       21.96     23.70 o 
  -4   5  11      498.46      508.75     43.86 o 
  -3   5  11      136.32      148.20     37.31 o 
  -2   5  11        3.17        3.93     11.44 o 
  -1   5  11        0.77        9.38     52.94 o 
   0   5  11       11.27       18.55     19.48 o 
   1   5  11       67.05       64.02     27.44 o 
   2   5  11      214.03      166.21     18.77 o 
   3   5  11       49.99       39.11     13.56 o 
   4   5  11       94.46       89.74     22.34 o 
   5   5  11       15.49       18.71      8.23 o 
   6   5  11       19.12       22.69     12.96 o 
   7   5  11       16.09       19.00     43.56 o 
 -10   6  11       43.75       60.11     49.97 o 
  -9   6  11       75.88       80.86     18.77 o 
  -8   6  11        2.02       20.84     85.85 o 
  -7   6  11       62.58       40.80     31.95 o 
  -6   6  11       13.77       17.73     15.06 o 
  -5   6  11        4.73       29.06     20.11 o 
  -4   6  11        5.08       25.11     33.18 o 
  -3   6  11        1.27        2.08      6.66 o 
  -2   6  11       29.22       32.37      6.44 o 
  -1   6  11       12.08       19.03      6.21 o 
   0   6  11        0.92       10.57     27.59 o 
   1   6  11      125.85      163.84     50.86 o 
   2   6  11       53.99       91.49     46.78 o 
 -21   0  12      501.62      460.35    100.20 o 
 -20   0  12     1248.49     1185.48      9.01 o 
 -19   0  12       95.45       79.73     88.26 o 
 -18   0  12      509.40      496.45     55.33 o 
 -17   0  12      102.39      135.56     75.11 o 
 -16   0  12       29.87       78.51     55.50 o 
 -15   0  12      104.40      131.68     59.63 o 
 -14   0  12     1975.59     1906.91     57.02 o 
 -13   0  12      164.02      244.69     78.02 o 
 -12   0  12     1619.76     1815.29     78.81 o 
 -11   0  12       71.53       59.45      4.88 o 
 -10   0  12     4950.04     4710.00     69.14 o 
  -9   0  12     6929.28     6269.96     68.97 o 
  -8   0  12       15.94       22.78     15.17 o 
  -7   0  12     1223.63     1443.33     60.58 o 
  -6   0  12      295.10      366.95     42.08 o 
  -5   0  12     1206.06     1387.59     84.09 o 
  -4   0  12     1802.03     2061.34     66.27 o 
  -3   0  12      197.32      217.76     44.75 o 
  -2   0  12       84.98       74.13     33.37 o 
  -1   0  12       66.95       94.52    102.29 o 
   0   0  12     1911.24     2117.93    101.91 o 
   1   0  12     2313.94     2364.60    107.50 o 
   2   0  12      805.46      760.53     66.50 o 
   3   0  12     1586.09     1899.92     77.19 o 
   4   0  12     1217.18     1183.29     53.37 o 
   5   0  12      189.82      278.31     40.43 o 
   6   0  12      459.83      380.29     77.50 o 
   7   0  12      368.33      349.50     47.26 o 
   8   0  12        9.68        9.48      3.32 o 
   9   0  12      506.10      454.95     48.16 o 
  10   0  12       52.41       63.80     68.35 o 
  11   0  12      107.40      146.09     94.23 o 
  12   0  12        5.27       10.24     55.08 o 
 -21   1  12        2.34       11.62     66.17 o 
 -20   1  12      452.73      449.21     28.12 o 
 -19   1  12      255.63      381.43     53.00 o 
 -18   1  12      229.14      236.06     26.83 o 
 -17   1  12      941.71      865.44     38.18 o 
 -16   1  12       97.80      108.74     34.76 o 
 -15   1  12     1597.48     1728.26     39.01 o 
 -14   1  12       24.12       24.92      7.68 o 
 -13   1  12      626.83      674.14     31.85 o 
 -12   1  12     1017.14      927.50      6.94 o 
 -11   1  12        5.46       10.74     12.48 o 
 -10   1  12       84.98      129.07     27.83 o 
  -9   1  12       37.90       49.55     39.84 o 
  -8   1  12      113.35      109.77      8.05 o 
  -7   1  12      276.72      310.91     20.46 o 
  -6   1  12      670.60      675.47     29.81 o 
  -5   1  12      435.94      469.09     47.14 o 
  -4   1  12     1574.10     1712.25     89.27 o 
  -3   1  12       63.98       85.35     44.51 o 
  -2   1  12      798.11      798.71     39.19 o 
  -1   1  12     1039.95      937.13     32.14 o 
   0   1  12       12.97       18.76     13.95 o 
   1   1  12     1605.87     1543.61    186.34 o 
   2   1  12        3.12       17.41     36.09 o 
   3   1  12      346.88      388.06     20.59 o 
   4   1  12        9.52       19.85     15.09 o 
   5   1  12        2.10       10.71     15.37 o 
   6   1  12       92.77       89.59      8.76 o 
   7   1  12      132.32      147.39     19.84 o 
   8   1  12       90.89      101.34     35.40 o 
   9   1  12      235.67      346.87     43.72 o 
  10   1  12        0.75       56.64     60.66 o 
  11   1  12      200.32      184.14     38.91 o 
  12   1  12        9.19       15.32     27.50 o 
 -20   2  12        1.27       28.14     68.03 o 
 -19   2  12       26.29       30.31     12.24 o 
 -18   2  12        2.79        3.21     17.33 o 
 -17   2  12       29.37       25.85     23.60 o 
 -16   2  12      426.53      459.82     40.67 o 
 -15   2  12       10.31       18.72     16.64 o 
 -14   2  12        0.67        5.45     56.74 o 
 -13   2  12        0.16        4.14     14.83 o 
 -12   2  12        9.55       21.20      8.55 o 
 -11   2  12      120.55      153.22     40.09 o 
 -10   2  12       99.85       97.83     46.37 o 
  -9   2  12        0.52       25.06     30.37 o 
  -8   2  12      120.12      154.51     24.94 o 
  -7   2  12      423.40      385.05     17.21 o 
  -6   2  12       53.11       84.73     41.23 o 
  -5   2  12      146.85      308.15     58.84 o 
  -4   2  12      486.28      432.59     68.97 o 
  -3   2  12      890.37      866.73     22.81 o 
  -2   2  12      342.74      295.70     21.86 o 
  -1   2  12      256.71      250.40     33.73 o 
   0   2  12       29.38       37.56     10.56 o 
   1   2  12      150.32      152.35     31.75 o 
   2   2  12        2.68        2.92      4.50 o 
   3   2  12      234.52      233.98     13.17 o 
   4   2  12       62.23       68.60     22.61 o 
   5   2  12       11.17       25.53     28.31 o 
   6   2  12        0.35       14.91     25.12 o 
   7   2  12       66.56       69.34     18.65 o 
   8   2  12       39.00       68.96     16.28 o 
   9   2  12        6.96       24.25     24.85 o 
  10   2  12        2.27       15.86     25.78 o 
  11   2  12      149.60      207.56     53.30 o 
 -19   3  12       23.77       39.46     28.93 o 
 -18   3  12      232.01      296.32     25.64 o 
 -17   3  12      177.13      296.63     55.64 o 
 -16   3  12        3.10       31.99     39.67 o 
 -15   3  12      659.01      596.33     26.35 o 
 -14   3  12       39.91       82.17     72.08 o 
 -13   3  12        7.65       13.92     10.89 o 
 -12   3  12      549.53      563.09     27.20 o 
 -11   3  12       40.06       47.27     13.48 o 
 -10   3  12       25.82       52.52     27.33 o 
  -9   3  12      106.82      126.19      6.34 o 
  -8   3  12      157.92      196.05     56.14 o 
  -7   3  12        5.82        9.58      5.48 o 
  -6   3  12       16.06       18.09      3.87 o 
  -5   3  12      567.16      488.20     21.56 o 
  -4   3  12     1822.50     1642.25     65.27 o 
  -3   3  12       39.09       73.27     36.59 o 
  -2   3  12      984.94     1258.66     97.47 o 
  -1   3  12      422.90      467.73     35.79 o 
   0   3  12        1.89       10.53     28.14 o 
   1   3  12      101.69      134.23     15.53 o 
   2   3  12       16.43       37.64     18.60 o 
   3   3  12      110.02      111.13     36.12 o 
   4   3  12      159.73      175.21     44.37 o 
   5   3  12      183.94      268.55     78.07 o 
   6   3  12       67.66       99.42     46.07 o 
   7   3  12        9.26       18.86     22.50 o 
   8   3  12       60.20       73.24     21.99 o 
   9   3  12      106.89       98.98     16.12 o 
  10   3  12       40.81       39.10     34.85 o 
 -17   4  12       23.42       21.64      7.20 o 
 -16   4  12       46.22       34.41      8.67 o 
 -15   4  12       69.24       88.22     17.75 o 
 -14   4  12      136.57      135.78     22.91 o 
 -13   4  12      339.37      373.08     20.60 o 
 -12   4  12      937.87      741.67     54.42 o 
 -11   4  12      295.33      352.96     48.81 o 
 -10   4  12      274.30      318.30     24.99 o 
  -9   4  12      362.66      401.80     29.73 o 
  -8   4  12      115.08      119.26     14.80 o 
  -7   4  12      812.24      700.30     14.27 o 
  -6   4  12      170.44      293.90     35.74 o 
  -5   4  12      142.76      193.18     27.97 o 
  -4   4  12      383.36      357.33     62.11 o 
  -3   4  12       67.69       84.48     36.51 o 
  -2   4  12      231.43      306.37     39.93 o 
  -1   4  12       83.49       86.79     24.57 o 
   0   4  12       47.36       53.43     11.00 o 
   1   4  12      439.55      409.01     35.76 o 
   2   4  12      179.06      196.59     26.89 o 
   3   4  12      135.38      138.67     75.42 o 
   4   4  12      169.92      242.13     34.12 o 
   5   4  12       36.94       36.85      3.58 o 
   6   4  12      455.63      429.99     63.87 o 
   7   4  12       49.30      150.33     50.69 o 
   8   4  12       66.21       82.55     27.20 o 
 -14   5  12      208.47      262.99     53.38 o 
 -13   5  12       12.31       15.28     24.84 o 
 -12   5  12       17.20       37.72     25.49 o 
 -11   5  12       75.55      141.05     33.46 o 
 -10   5  12       38.78       28.96      7.20 o 
  -9   5  12      207.92      267.90     24.47 o 
  -8   5  12       42.40       92.17     40.05 o 
  -7   5  12       27.88       30.49      8.54 o 
  -6   5  12      117.59       98.36     38.35 o 
  -5   5  12      262.02      279.79     36.84 o 
  -4   5  12      285.26      352.32     34.92 o 
  -3   5  12       48.86       46.79      4.59 o 
  -2   5  12        2.51        1.36     15.50 o 
  -1   5  12        0.66       15.42     33.84 o 
   0   5  12        4.76       18.68     56.87 o 
   1   5  12       78.30       62.58     27.59 o 
   2   5  12        6.88        7.22     50.43 o 
   3   5  12       19.00       17.01     12.80 o 
   4   5  12       84.46       89.60     54.61 o 
   5   5  12        1.15       14.23     36.24 o 
  -7   6  12        8.24       20.53     61.44 o 
  -6   6  12       10.55       14.37     14.06 o 
  -5   6  12       19.61       43.58     43.46 o 
  -4   6  12        1.64        9.88     14.29 o 
  -3   6  12       11.24       23.70      8.66 o 
  -2   6  12       21.57       52.46     31.47 o 
 -21   1  13      120.20      141.57     50.25 o 
 -20   1  13       11.77       35.43     36.17 o 
 -19   1  13        6.58       17.56     31.17 o 
 -18   1  13      198.60      289.18     55.08 o 
 -17   1  13      203.76      238.56     21.59 o 
 -16   1  13       50.03       68.24     12.83 o 
 -15   1  13       29.23       40.04     40.58 o 
 -14   1  13      743.83      769.60     31.55 o 
 -13   1  13     1041.30      958.93     52.72 o 
 -12   1  13      731.44      620.30     18.66 o 
 -11   1  13      172.23      244.74     57.98 o 
 -10   1  13     1057.27     1002.51     70.90 o 
  -9   1  13       80.23      107.01     35.70 o 
  -8   1  13      707.71      634.24     24.57 o 
  -7   1  13      893.75      761.64     33.16 o 
  -6   1  13        5.53       38.27     54.56 o 
  -5   1  13      557.34      563.54     19.38 o 
  -4   1  13      204.11      172.58     33.53 o 
  -3   1  13      126.65      178.20     34.77 o 
  -2   1  13      390.23      365.00     43.66 o 
  -1   1  13        3.37       10.38     13.38 o 
   0   1  13      900.62      815.31     65.24 o 
   1   1  13     1467.93     1216.11     69.77 o 
   2   1  13      672.01      610.89     24.98 o 
   3   1  13      375.12      362.71     32.13 o 
   4   1  13        8.87       40.36     21.23 o 
   5   1  13       24.30       43.64     13.67 o 
   6   1  13       78.67       81.02     17.73 o 
   7   1  13       68.66      161.72     75.18 o 
   8   1  13       62.37       78.14     45.29 o 
   9   1  13       90.54       69.57     16.22 o 
  10   1  13       23.84       39.00     26.78 o 
  11   1  13       53.83       48.30     14.72 o 
 -20   2  13      316.80      416.90     64.54 o 
 -19   2  13        2.75       13.64     33.29 o 
 -18   2  13     1200.61     1024.11     55.22 o 
 -17   2  13      193.65      246.28     37.07 o 
 -16   2  13      141.77      125.20     45.73 o 
 -15   2  13      234.50      311.16     45.97 o 
 -14   2  13        9.08       38.13     55.43 o 
 -13   2  13       25.37       32.64     24.31 o 
 -12   2  13      181.61      159.23     28.52 o 
 -11   2  13      114.83      164.83     38.03 o 
 -10   2  13      268.55      261.40      8.66 o 
  -9   2  13      419.16      473.56     63.34 o 
  -8   2  13      548.00      600.28     47.13 o 
  -7   2  13     1522.49     1639.69     53.51 o 
  -6   2  13      373.55      428.15     35.44 o 
  -5   2  13      682.75      652.51     19.19 o 
  -4   2  13      322.76      355.69     25.85 o 
  -3   2  13      117.71      146.13     41.48 o 
  -2   2  13      987.94     1257.00    233.49 o 
  -1   2  13       74.06      102.00     41.15 o 
   0   2  13      124.75      173.40     32.51 o 
   1   2  13        7.35       37.99     42.24 o 
   2   2  13      323.68      346.63     38.63 o 
   3   2  13      164.19      170.03     52.94 o 
   4   2  13      315.84      386.39     64.93 o 
   5   2  13        3.97       21.64     33.51 o 
   6   2  13      223.70      255.39     16.64 o 
   7   2  13       15.34       23.74     58.10 o 
   8   2  13      142.80      174.35     61.35 o 
   9   2  13      295.47      262.56     23.46 o 
  10   2  13       16.20       29.78     16.21 o 
 -18   3  13        1.52       28.46     25.84 o 
 -17   3  13      159.34      245.74     53.70 o 
 -16   3  13      147.73      159.31     30.59 o 
 -15   3  13      321.53      280.00     14.54 o 
 -14   3  13      350.01      450.28     79.35 o 
 -13   3  13      338.80      419.85     30.98 o 
 -12   3  13      163.48      200.64     50.08 o 
 -11   3  13       53.98       84.58     37.97 o 
 -10   3  13      432.64      404.98     28.62 o 
  -9   3  13       52.66       71.30     25.18 o 
  -8   3  13       37.39       34.24      7.89 o 
  -7   3  13      201.04      313.33     41.98 o 
  -6   3  13      357.58      365.75     45.53 o 
  -5   3  13      176.53      186.76     33.67 o 
  -4   3  13       46.05       56.53     13.45 o 
  -3   3  13       14.20       30.40     45.29 o 
  -2   3  13      201.18      197.02     16.08 o 
  -1   3  13      398.87      356.61     39.90 o 
   0   3  13       88.97       83.68      7.98 o 
   1   3  13        4.18       15.89      8.92 o 
   2   3  13       43.09       46.29      9.10 o 
   3   3  13      494.91      440.46      7.84 o 
   4   3  13       44.01       50.61      6.42 o 
   5   3  13       41.37       70.95     48.78 o 
   6   3  13      151.48      182.08     24.22 o 
   7   3  13        2.79       19.87     61.94 o 
   8   3  13       38.95       37.10     59.58 o 
 -16   4  13       14.44        9.49     13.41 o 
 -15   4  13       17.84       30.32      9.05 o 
 -14   4  13       54.86       98.13     59.57 o 
 -13   4  13      179.93      243.08     37.80 o 
 -12   4  13        1.31        0.81     40.25 o 
 -11   4  13      339.86      330.94     16.83 o 
 -10   4  13       41.85       53.16     29.80 o 
  -9   4  13       73.78      137.33     26.15 o 
  -8   4  13       67.13       77.08     27.92 o 
  -7   4  13        1.20       32.25     39.59 o 
  -6   4  13       11.38       46.73     50.74 o 
  -5   4  13      104.03      127.09     35.72 o 
  -4   4  13      104.89      159.04     33.92 o 
  -3   4  13      159.40      261.60     46.40 o 
  -2   4  13        8.09       24.73     15.68 o 
  -1   4  13      242.45      248.73     20.51 o 
   0   4  13       23.53       50.19     24.56 o 
   1   4  13        1.64        8.32     51.78 o 
   2   4  13       62.56       53.18     63.41 o 
   3   4  13       27.68       41.71     21.47 o 
   4   4  13        5.48       66.68     76.03 o 
   5   4  13        3.55        8.67     11.23 o 
   6   4  13        5.14       24.10     52.93 o 
 -13   5  13       63.31       80.89     53.90 o 
 -12   5  13       68.32      169.03     42.67 o 
 -11   5  13       19.39       32.77      8.93 o 
 -10   5  13        7.38        9.68      3.79 o 
  -9   5  13      321.65      304.17     12.39 o 
  -8   5  13       31.57       40.19     46.23 o 
  -7   5  13        0.80        0.50     25.31 o 
  -6   5  13        1.21        3.13      1.47 o 
  -5   5  13       40.67       42.88     35.20 o 
  -4   5  13        1.01        4.63     17.91 o 
  -3   5  13       67.72       96.29     37.10 o 
  -2   5  13      313.91      363.40     61.86 o 
  -1   5  13      257.03      230.97     23.66 o 
   0   5  13        0.77       23.83     81.15 o 
   1   5  13        3.01        6.45     11.89 o 
   2   5  13        0.05        0.40     52.89 o 
   3   5  13       63.01       60.14     14.84 o 
 -20   0  14      729.57      620.37     14.31 o 
 -19   0  14       36.34       53.20     22.29 o 
 -18   0  14      715.30      657.83     29.16 o 
 -17   0  14        4.38        6.47      7.41 o 
 -16   0  14      993.73      845.84     24.15 o 
 -15   0  14      222.61      350.13     62.79 o 
 -14   0  14     2622.09     2534.24     68.64 o 
 -13   0  14      440.32      548.11     45.12 o 
 -12   0  14      176.37      214.35     30.24 o 
 -11   0  14      451.97      500.06     45.86 o 
 -10   0  14      101.59      109.48      7.28 o 
  -9   0  14       15.54       39.35     32.97 o 
  -8   0  14        5.28       31.76    102.86 o 
  -7   0  14      706.02      728.26     55.17 o 
  -6   0  14       32.93       34.03      1.33 o 
  -5   0  14     3023.09     3006.78     42.85 o 
  -4   0  14     1843.45     1964.93     76.79 o 
  -3   0  14      250.59      299.95     39.44 o 
  -2   0  14     1219.02     1168.32     39.82 o 
  -1   0  14      374.80      339.29     14.88 o 
   0   0  14      172.93      240.79     30.43 o 
   1   0  14      423.50      475.42     67.40 o 
   2   0  14        9.32       24.36     51.00 o 
   3   0  14       46.08       77.64     65.89 o 
   4   0  14      192.67      298.72    103.81 o 
   5   0  14      370.10      342.89     15.55 o 
   6   0  14      853.52      773.95     73.09 o 
   9   0  14       60.72      164.86     33.18 o 
 -20   1  14      152.55      235.65     34.26 o 
 -19   1  14        4.61       20.74     24.29 o 
 -18   1  14       40.30       50.85      6.54 o 
 -17   1  14        3.62       16.29     38.56 o 
 -16   1  14       22.91       22.48      6.66 o 
 -15   1  14      789.83      798.55     26.63 o 
 -14   1  14      450.22      447.64     18.98 o 
 -13   1  14      275.20      321.15     63.85 o 
 -12   1  14      470.31      426.61     20.18 o 
 -11   1  14       61.68       58.91     20.65 o 
 -10   1  14      793.19      703.10     37.97 o 
  -9   1  14      171.08      204.50     16.44 o 
  -8   1  14      407.64      376.04     34.71 o 
  -7   1  14      517.98      476.62     34.64 o 
  -6   1  14      287.56      374.34     40.22 o 
  -5   1  14       33.12       57.25     33.72 o 
  -4   1  14       12.34       46.32     49.27 o 
  -3   1  14        8.15       20.51     49.30 o 
  -2   1  14      107.16      141.52     17.96 o 
  -1   1  14       72.57       92.22     48.54 o 
   0   1  14       93.00       87.48     10.05 o 
   1   1  14      503.09      524.88     49.34 o 
   2   1  14       18.86       38.55     36.50 o 
   3   1  14      201.43      248.52     54.13 o 
   4   1  14      221.98      187.77     55.08 o 
   5   1  14       23.14       31.57     95.18 o 
   6   1  14      105.28      201.07     58.91 o 
   7   1  14       18.19       24.68     17.65 o 
   8   1  14       24.92       46.92     39.34 o 
   9   1  14       14.54       25.12     33.37 o 
 -19   2  14       25.82       67.03     36.00 o 
 -18   2  14      163.24      245.55     30.52 o 
 -17   2  14       96.16      207.51     57.81 o 
 -16   2  14       74.79      163.15     57.94 o 
 -15   2  14        0.64        0.78      3.60 o 
 -14   2  14       16.30       49.76     27.20 o 
 -13   2  14       25.76       44.16     49.95 o 
 -12   2  14       10.81       22.03     30.88 o 
 -11   2  14       10.95       17.69     31.16 o 
 -10   2  14       53.60       48.93     10.34 o 
  -9   2  14      178.66      179.44     30.19 o 
  -8   2  14       40.63       58.57     37.21 o 
  -7   2  14      179.36      168.44     28.41 o 
  -6   2  14       77.09       67.29     10.01 o 
  -5   2  14        0.18        9.28     28.62 o 
  -4   2  14      164.99      258.09     29.05 o 
  -3   2  14       62.82       94.13     63.94 o 
  -2   2  14      182.17      219.57     20.17 o 
  -1   2  14      350.73      387.30     57.50 o 
   0   2  14       63.55       63.06     27.04 o 
   1   2  14      155.64      152.01     10.57 o 
   2   2  14       17.92       25.53     35.29 o 
   3   2  14       19.33       13.18     12.99 o 
   4   2  14       22.77       74.78     57.48 o 
   5   2  14       31.73       32.44      4.64 o 
   6   2  14       44.12       41.90     60.80 o 
   7   2  14       32.28       39.86     25.76 o 
   8   2  14        0.01        0.77     42.91 o 
 -17   3  14        1.22       20.05     39.18 o 
 -16   3  14        2.40        3.80     13.88 o 
 -15   3  14       41.05       44.72      6.73 o 
 -14   3  14        3.81       29.13     48.05 o 
 -13   3  14      191.85      241.10     50.24 o 
 -12   3  14      238.82      205.45     48.44 o 
 -11   3  14       81.23       85.63     25.56 o 
 -10   3  14      465.31      386.12     15.55 o 
  -9   3  14      137.98      120.19     24.30 o 
  -8   3  14       53.57       51.66     37.61 o 
  -7   3  14      602.24      514.44     10.07 o 
  -6   3  14        0.28       15.65     29.31 o 
  -5   3  14      143.50      253.47     33.43 o 
  -4   3  14        5.19       17.49     54.19 o 
  -3   3  14      370.70      411.42     30.70 o 
  -2   3  14       52.52       78.38     32.86 o 
  -1   3  14       25.91       28.17      9.05 o 
   0   3  14      173.84      165.77     36.30 o 
   1   3  14      340.88      422.36     39.83 o 
   2   3  14       95.79       97.68     20.15 o 
   3   3  14       34.74       43.78     35.85 o 
   4   3  14       43.76       62.16     18.47 o 
   5   3  14        0.93        3.88     22.79 o 
   6   3  14      101.22       86.28      3.08 o 
   7   3  14       44.54       40.48      8.06 o 
 -15   4  14      212.73      257.97     58.69 o 
 -14   4  14       54.68       53.55     22.42 o 
 -13   4  14      112.23      121.93     46.89 o 
 -12   4  14      202.59      317.93     56.73 o 
 -11   4  14       94.27       99.17      2.86 o 
 -10   4  14      425.73      439.54     25.24 o 
  -9   4  14      201.00      272.16     35.98 o 
  -8   4  14        1.28       17.14     64.39 o 
  -7   4  14      442.57      519.44     54.63 o 
  -6   4  14        6.18       15.24     20.36 o 
  -5   4  14      165.12      200.54     43.41 o 
  -4   4  14      528.94      564.48     42.37 o 
  -3   4  14        7.08       25.37     40.77 o 
  -2   4  14      170.55      150.88     37.30 o 
  -1   4  14        8.29       43.34     37.51 o 
   0   4  14       77.68      115.85     10.34 o 
   1   4  14       89.42      193.03     28.70 o 
   2   4  14       97.51      137.56     38.34 o 
   3   4  14        0.37        1.77     66.64 o 
   4   4  14        4.87       36.33     54.70 o 
 -10   5  14      134.23      243.92    100.68 o 
  -9   5  14      531.11      422.80      3.45 o 
  -8   5  14       39.46       47.70     24.52 o 
  -7   5  14        2.28        1.71     18.52 o 
  -6   5  14        1.97       16.84     32.51 o 
  -5   5  14        2.61       22.17     15.59 o 
  -4   5  14       10.29       15.17      4.79 o 
  -3   5  14       53.10       93.34     53.69 o 
  -2   5  14       14.47       24.56      5.77 o 
  -1   5  14        6.75        4.76      0.95 o 
   0   5  14       66.22      102.36     63.22 o 
 -19   1  15       91.31      148.55     27.65 o 
 -18   1  15      158.97      174.61     38.46 o 
 -17   1  15        9.29       24.94     25.51 o 
 -16   1  15       23.18       43.83     23.67 o 
 -15   1  15      146.92      160.08     22.49 o 
 -14   1  15      146.81      255.83     34.82 o 
 -13   1  15       27.79       38.76     24.58 o 
 -12   1  15        8.54       25.50     21.85 o 
 -11   1  15       71.25      100.07     42.15 o 
 -10   1  15      215.30      197.97     60.75 o 
  -9   1  15        4.17       40.66     34.53 o 
  -8   1  15      290.09      306.98     39.86 o 
  -7   1  15       92.36       92.19     11.16 o 
  -6   1  15      165.20      258.71     41.94 o 
  -5   1  15      908.22      848.46     44.17 o 
  -4   1  15      482.08      508.65     69.31 o 
  -3   1  15        4.23       10.09     10.93 o 
  -2   1  15       25.86       27.44     48.16 o 
  -1   1  15       43.76       89.29     43.07 o 
   0   1  15       41.83       54.48     26.75 o 
   1   1  15       54.54      158.40     50.47 o 
   2   1  15        2.11        6.38     14.03 o 
   3   1  15      197.77      320.53     39.23 o 
   4   1  15       25.20       58.20     38.81 o 
   5   1  15        4.70        9.67     68.35 o 
   6   1  15       37.11       33.75    106.08 o 
   7   1  15        0.50       20.38    106.08 o 
 -18   2  15      205.41      335.47     54.09 o 
 -17   2  15      106.17      109.29      5.36 o 
 -16   2  15       70.21       69.12     14.41 o 
 -15   2  15      373.18      396.95     32.03 o 
 -14   2  15       39.64       70.83     49.87 o 
 -13   2  15      612.99      571.64     30.46 o 
 -12   2  15      839.98      727.56     26.93 o 
 -11   2  15      148.06      211.59     32.94 o 
 -10   2  15      142.13      127.61     15.87 o 
  -9   2  15        5.00       14.10     14.02 o 
  -8   2  15        3.66        3.58     38.11 o 
  -7   2  15        1.38       10.11     25.52 o 
  -6   2  15      107.97      121.76     43.19 o 
  -5   2  15       18.12       31.93     26.07 o 
  -4   2  15      127.89      136.18     40.20 o 
  -3   2  15      299.99      265.86     53.51 o 
  -2   2  15      588.96      517.89     60.29 o 
  -1   2  15       93.67      101.56     25.64 o 
   0   2  15      224.07      210.27     19.05 o 
   1   2  15      460.99      389.75     25.07 o 
   2   2  15      316.51      420.92     57.85 o 
   3   2  15      129.50      111.39      5.02 o 
   4   2  15       47.48       83.61     57.92 o 
   5   2  15        4.38       18.77    121.25 o 
   6   2  15       29.65       51.48     33.37 o 
   7   2  15       73.66       80.20     43.89 o 
 -16   3  15      198.49      198.99     73.43 o 
 -15   3  15        9.97       15.92     49.45 o 
 -14   3  15        3.26       11.80     33.72 o 
 -13   3  15      365.38      393.87     24.49 o 
 -12   3  15      302.64      287.70     50.01 o 
 -11   3  15      167.07      213.81     36.59 o 
 -10   3  15        2.60        6.63     23.17 o 
  -9   3  15       23.43       51.60     23.91 o 
  -8   3  15      251.93      328.08     29.41 o 
  -7   3  15      714.75      697.20     42.75 o 
  -6   3  15       22.22       29.57      7.65 o 
  -5   3  15        3.50       11.57     23.82 o 
  -4   3  15      146.12      164.21     33.19 o 
  -3   3  15      354.84      388.02     37.90 o 
  -2   3  15        9.40       22.48     75.56 o 
  -1   3  15      235.62      212.83     22.24 o 
   0   3  15        1.12        3.19      2.94 o 
   1   3  15       25.51       66.83     82.19 o 
   2   3  15       45.44       42.85     29.86 o 
   3   3  15       48.80       63.99     23.98 o 
   4   3  15       10.40        9.39     43.04 o 
   5   3  15       70.61      101.49     77.25 o 
 -13   4  15        0.28       23.78     39.91 o 
 -12   4  15       33.58       30.48     10.19 o 
 -11   4  15       24.93       37.39     20.34 o 
 -10   4  15       21.03       26.39     12.25 o 
  -9   4  15       77.52      132.95     64.89 o 
  -8   4  15       84.30       81.45     14.79 o 
  -7   4  15        5.94       32.92     24.27 o 
  -6   4  15        9.38        8.98      9.62 o 
  -5   4  15       33.95       31.09     25.87 o 
  -4   4  15       26.14       31.14     23.35 o 
  -3   4  15       61.78      160.47     57.04 o 
  -2   4  15       33.56       60.16     26.40 o 
  -1   4  15       15.93       72.24    119.64 o 
   0   4  15        0.09        0.57     95.37 o 
   1   4  15        5.42       38.11     94.61 o 
   2   4  15        0.73       20.67     68.64 o 
 -18   0  16       64.14       96.95     59.76 o 
 -17   0  16      217.27      203.83     20.24 o 
 -16   0  16        1.94        0.66     75.64 o 
 -15   0  16      182.27      213.09     51.71 o 
 -14   0  16       50.79       93.74     60.31 o 
 -13   0  16     1143.12     1035.98     57.97 o 
 -12   0  16      391.90      396.72     30.49 o 
 -11   0  16      380.68      425.56     33.75 o 
 -10   0  16      709.86      634.88     37.35 o 
  -9   0  16       34.84       40.67      5.50 o 
  -8   0  16      410.68      400.25     34.60 o 
  -7   0  16      320.03      321.56     27.11 o 
  -6   0  16        9.33       17.35     93.76 o 
  -5   0  16      349.21      336.45     11.47 o 
  -4   0  16       41.64       69.20    113.00 o 
  -3   0  16       19.03       39.34     95.37 o 
  -2   0  16       18.00       48.54     44.94 o 
  -1   0  16       61.32       54.42     36.12 o 
   0   0  16      803.78      767.60     95.18 o 
   1   0  16      611.12      535.43     17.25 o 
   2   0  16       33.86       56.97     48.35 o 
   3   0  16      220.10      392.47     97.36 o 
   4   0  16       46.09       40.38     39.91 o 
   5   0  16       41.78       67.12     66.17 o 
 -18   1  16      300.27      334.04     61.15 o 
 -17   1  16       26.23       61.25     24.51 o 
 -16   1  16      153.80      158.16     35.92 o 
 -15   1  16      354.99      354.33     20.32 o 
 -14   1  16        9.98       19.03     16.96 o 
 -13   1  16       26.76       40.78     25.83 o 
 -12   1  16        8.83       32.75     39.54 o 
 -11   1  16       10.54       14.92      5.44 o 
 -10   1  16      204.77      211.69      8.25 o 
  -9   1  16      183.62      206.17     61.76 o 
  -8   1  16       91.42      118.55     38.36 o 
  -7   1  16       51.79       76.64     46.26 o 
  -6   1  16       49.60       65.49     14.33 o 
  -5   1  16      448.32      417.98     46.64 o 
  -4   1  16      250.28      249.17     14.31 o 
  -3   1  16       29.80       29.67     70.25 o 
  -2   1  16      205.80      232.27     53.51 o 
  -1   1  16       33.90       37.05     18.06 o 
   0   1  16        8.09       28.51     58.95 o 
   1   1  16       21.28       24.57     47.00 o 
   2   1  16        4.94       31.64     43.12 o 
   3   1  16        3.97       22.68     11.44 o 
   4   1  16        2.12        3.60     83.52 o 
   5   1  16       33.87       35.17      3.32 o 
   6   1  16       66.68       49.30     26.45 o 
 -17   2  16        3.80        3.28      9.87 o 
 -16   2  16        1.43        6.25     56.17 o 
 -15   2  16       93.35      121.59     44.57 o 
 -14   2  16        6.48       24.54     10.47 o 
 -13   2  16       41.93       66.50     15.60 o 
 -12   2  16       31.55       37.82     13.54 o 
 -11   2  16       37.48       31.45     11.03 o 
 -10   2  16        0.27        3.58     15.70 o 
  -9   2  16       47.53       45.16     15.28 o 
  -8   2  16      214.27      186.13     51.83 o 
  -7   2  16       58.84       55.20     23.34 o 
  -6   2  16      106.95      136.63     24.18 o 
  -5   2  16      106.94      133.19     75.46 o 
  -4   2  16       32.97       43.37     40.92 o 
  -3   2  16       15.29       32.79     25.27 o 
  -2   2  16       48.60       51.00     29.66 o 
  -1   2  16      264.76      318.44     24.86 o 
   0   2  16       19.65       61.90     50.09 o 
   1   2  16        4.61       13.30     38.59 o 
   2   2  16       53.51       40.48     25.60 o 
   3   2  16        0.02       31.09     71.10 o 
   4   2  16        7.07        9.57     94.52 o 
   5   2  16        1.21       29.20     24.55 o 
 -15   3  16       69.90      123.35     71.45 o 
 -14   3  16        0.36       18.26     13.82 o 
 -13   3  16       69.54       57.88     25.71 o 
 -12   3  16        3.47        6.30     33.06 o 
 -11   3  16        2.98        9.31     21.56 o 
 -10   3  16        0.85        3.59     25.85 o 
  -9   3  16       29.82       25.53     10.56 o 
  -8   3  16      167.52      163.03     28.29 o 
  -7   3  16        6.80        8.25     15.70 o 
  -6   3  16        4.56        7.35      8.53 o 
  -5   3  16       90.17       82.89     20.98 o 
  -4   3  16      264.67      317.43     31.26 o 
  -3   3  16       42.23       44.41     11.27 o 
  -2   3  16      207.27      179.29     20.83 o 
  -1   3  16        1.09        6.38     35.67 o 
   0   3  16       64.64       78.49     51.00 o 
   1   3  16       38.77       39.44     51.00 o 
   2   3  16       36.60       67.69     35.64 o 
   3   3  16        8.50       12.04     49.68 o 
 -11   4  16      117.12      107.19     15.92 o 
 -10   4  16      505.57      412.06     14.06 o 
  -9   4  16      271.81      366.02     66.50 o 
  -8   4  16       13.21       52.74     43.47 o 
  -7   4  16        6.42        8.06      4.98 o 
  -6   4  16        1.02        9.98     66.67 o 
  -5   4  16       68.36       93.57     64.17 o 
  -4   4  16       40.49       47.83     32.30 o 
  -3   4  16       18.01       19.76     20.98 o 
  -2   4  16       28.59       20.57     20.67 o 
  -1   4  16       12.87       16.59     33.84 o 
 -16   1  17       71.38      104.89     41.24 o 
 -15   1  17       34.02       54.50     22.73 o 
 -14   1  17      166.82      210.93     20.69 o 
 -13   1  17      342.85      303.24     14.50 o 
 -12   1  17        1.97        4.16     18.43 o 
 -11   1  17       64.65      105.32     33.20 o 
 -10   1  17       21.32       65.30     48.27 o 
  -9   1  17        4.26        2.56     11.64 o 
  -8   1  17        1.77       34.37     19.16 o 
  -7   1  17       23.81       23.32      8.11 o 
  -6   1  17       11.40       49.95     42.82 o 
  -5   1  17      158.27      151.86     40.50 o 
  -4   1  17        8.05       26.85     47.56 o 
  -3   1  17      246.05      261.67     62.50 o 
  -2   1  17      297.64      298.36     14.39 o 
  -1   1  17       34.46       66.53     43.54 o 
   0   1  17        5.21       12.02     21.19 o 
   1   1  17        0.38        3.85     45.31 o 
   2   1  17       24.93       58.25     49.89 o 
   3   1  17      161.31      261.81     35.73 o 
 -15   2  17       48.08       69.19     38.15 o 
 -14   2  17       20.72       31.30     47.31 o 
 -13   2  17      278.36      239.02     12.23 o 
 -12   2  17       58.70       44.52     17.04 o 
 -11   2  17      134.43      131.79     17.29 o 
 -10   2  17      250.46      258.13     27.69 o 
  -9   2  17        4.04        7.82     21.13 o 
  -8   2  17      435.99      388.49     23.71 o 
  -7   2  17      183.37      204.85     53.30 o 
  -6   2  17        1.23       39.12     56.55 o 
  -5   2  17       70.91       75.67     46.71 o 
  -4   2  17        0.69       15.69     22.99 o 
  -3   2  17       19.87       21.53     25.38 o 
  -2   2  17        9.71       13.05     42.19 o 
  -1   2  17        0.96        8.88     49.38 o 
   0   2  17        0.87        3.76     15.86 o 
   1   2  17        0.69       20.63     48.66 o 
   2   2  17      197.05      244.11     49.68 o 
 -12   3  17       43.64       64.65     12.83 o 
 -11   3  17        1.51       42.28     48.60 o 
 -10   3  17       13.07       31.14     19.72 o 
  -9   3  17       29.19       25.74     30.86 o 
  -8   3  17        0.32       11.58     65.03 o 
  -7   3  17       55.22       74.27     64.38 o 
  -6   3  17        8.56       46.63     29.67 o 
  -5   3  17       32.26       50.57     38.91 o 
  -4   3  17        2.00       10.66      7.10 o 
  -3   3  17      159.85      153.52     18.33 o 
  -2   3  17       60.30       56.37      9.08 o 
  -1   3  17       11.26       41.42     57.28 o 
 -15   0  18      303.53      420.06     78.59 o 
 -14   0  18       70.49      119.92    105.89 o 
 -13   0  18       77.85       92.43     67.88 o 
 -12   0  18       77.23       81.24      9.10 o 
 -11   0  18      196.05      308.76    110.92 o 
 -10   0  18      367.85      374.94     70.15 o 
  -9   0  18       20.36       14.79      9.57 o 
  -8   0  18      111.24      121.82     97.64 o 
  -7   0  18      215.61      345.26    112.91 o 
  -6   0  18        7.75       20.86    120.78 o 
  -5   0  18      613.62      575.06     17.82 o 
  -4   0  18      136.09      268.76    120.87 o 
  -3   0  18        1.72       41.90     91.77 o 
  -2   0  18        2.50        1.14     27.40 o 
  -1   0  18        9.99       47.97     36.69 o 
   0   0  18        0.49       41.52     94.04 o 
   1   0  18        0.28       26.54     83.52 o 
 -14   1  18       16.38       43.59     26.74 o 
 -13   1  18      289.04      296.26     16.78 o 
 -12   1  18       55.92       68.36     34.94 o 
 -11   1  18      181.95      177.16     16.16 o 
 -10   1  18      141.88      115.49      3.69 o 
  -9   1  18       39.89       47.38     26.83 o 
  -8   1  18        5.25        7.61     12.10 o 
  -7   1  18       33.92       27.06      7.44 o 
  -6   1  18        4.38       12.69     43.12 o 
  -5   1  18       29.74       44.97     52.46 o 
  -4   1  18       14.53       56.17     37.03 o 
  -3   1  18       45.46       47.27     26.35 o 
  -2   1  18       11.26       39.75     23.21 o 
  -1   1  18       39.33       31.63     16.57 o 
   0   1  18      163.60      235.46     48.15 o 
 -12   2  18        2.51       14.30     19.51 o 
 -11   2  18       40.57       66.62     30.31 o 
 -10   2  18        9.30       21.19     11.54 o 
  -9   2  18        6.15        4.63     37.04 o 
  -8   2  18       27.37       50.52     14.98 o 
  -7   2  18       39.94       49.78     43.01 o 
  -6   2  18       16.34       13.20     10.38 o 
  -5   2  18        4.54        5.43      1.31 o 
  -4   2  18        1.08        2.91      4.10 o 
  -3   2  18      117.92      102.43     48.49 o 
  -2   2  18        0.14       19.59     34.67 o 
  -1   2  18       12.81       17.70     11.23 o 
 -10   1  19       35.70       75.31     43.38 o 
  -9   1  19        9.72        6.92     33.37 o 
  -8   1  19      144.23      191.90     21.42 o 
  -7   1  19      113.02      189.97     62.00 o 
  -6   1  19       62.49       81.79      9.70 o 
  -5   1  19       95.65       64.15     21.77 o 
  -4   1  19       19.89       42.45     24.75 o 
                                                 
